# Supplementary material for: Temperature-dependent Small RNA Expression Depends on Wild Genetic Backgrounds of Caenorhabditis briggsae
Source: Mol Biol Evol. 2022 Oct 12;39(11):msac218. doi: 10.1093/molbev/msac218 (PMC9641977; doi:10.1093/molbev/msac218)
Supplement: msac218_Supplementary_Data [file msac218_supplementary_data.zip]

Archive with 3 entries (3 files):
- Supplementary Information.pdf
- Supplementary_Table_S3.xlsx
- Supplementary_Table_S4.xlsx
