# Supplementary material for: Temperature-dependent Small RNA Expression Depends on Wild Genetic Backgrounds of Caenorhabditis briggsae
Source: Mol Biol Evol. 2022 Oct 12;39(11):msac218. doi: 10.1093/molbev/msac218 (PMC9641977; doi:10.1093/molbev/msac218)
Supplement: msac218_Supplementary_Data [file msac218_supplementary_data.zip › Supplementary_Table_S3.xlsx]

## Sheet: Sheet1
Gene	Gene_Biotype	AF14.1	AF14.2	AF14.3	AF20.1	AF20.2	AF20.3	AF30.1	AF30.2	AF30.3	HK14.1	HK14.2	HK14.3	HK20.1	HK20.2	HK20.3	HK30.2	HK30.3	Differential_Expression_Category
DIRS-1_CB	Transposable element	14.4304	14.8323	14.018	13.953	13.6799	13.6554	14.1234	14.0511	13.8188	14.0218	13.8832	13.8144	13.2939	13.9196	13.8108	14.8389	15.0704	Genotype-temperature interaction
DNA2-1_CB	Repeat	6.47637	6.83125	6.24309	6.33785	6.00203	5.73165	6.12888	5.90014	5.80861	4.53906	4.93247	5.0849	4.70387	4.07697	4.23749	5.54925	5.75759	Genotype difference only
DNA2-10_CB	Transposable element	4.72347	4.88371	5.10223	4.67327	3.89624	4.14669	4.22398	4.9236	4.25139	4.33011	5.6379	5.0849	4.98704	5.27595	4.99529	4.48871	4.6722	No significant difference
DNA2-11_CB	Repeat	8.87847	8.67085	8.52763	9.02106	8.26446	8.46306	9.16269	9.27547	9.44741	9.04132	8.86683	9.13378	9.32247	8.7466	8.70762	11.1534	10.7715	Genotype-temperature interaction
DNA2-12_CB	Repeat	4.05604	4.10878	2.62418	2.57812	-0.627325	2.03121	3.11016	3.13933	1.44403	-1.93668	-1.86195	-1.65657	-1.67117	0.249146	-1.54387	-0.640574	-0.685355	Additive genotype & temperature difference
DNA2-13_CB	Repeat	5.09786	5.27514	3.90429	3.87357	3.27957	4.58921	5.18873	5.8023	4.95499	1.23325	1.30798	1.15079	3.45811	2.31954	1.91557	3.26632	2.48457	Genotype difference only
DNA2-14_CB	Repeat	6.03467	6.75135	6.50333	6.08447	5.74771	5.98023	6.80396	6.88827	6.72202	4.8835	5.00842	5.46237	4.11019	5.02525	5.42192	6.76031	7.28619	Genotype difference only
DNA2-15_CB	Repeat	5.46043	5.19142	4.64125	4.47624	3.76499	4.38485	4.15727	3.66985	2.58154	6.61054	7.1096	7.04734	6.16259	6.39818	6.39912	4.4749	3.59696	Additive genotype & temperature difference
DNA2-18_CB	Repeat	3.42801	4.23164	2.62418	2.57812	2.83211	2.56173	3.31086	3.8763	2.82254	0.38525	1.59749	2.4309	1.13618	0.249146	0.778062	1.68135	4.17263	Genotype difference only
DNA2-19_CB	Repeat	9.75158	9.40238	8.63381	10.1638	9.22599	9.32174	8.35411	8.10383	8.44629	8.93446	9.81797	9.70373	9.08788	9.70899	9.30397	9.07539	8.7346	Temperature difference only
DNA2-2_CB	Repeat	9.19499	9.40156	8.54588	8.7535	8.09719	8.27421	8.18042	8.34009	7.8051	7.23575	7.47345	7.46755	7.34842	6.7883	6.95996	8.13092	8.20643	Genotype-temperature interaction
DNA2-21_CB	Transposable element	10.4687	9.98254	9.99735	10.4253	9.92409	10.2718	8.73701	8.8551	8.0078	9.66037	10.0761	9.81666	9.06269	9.57423	9.34868	8.62855	9.08758	Additive genotype & temperature difference
DNA2-22_CB	Repeat	6.2496	6.35365	6.76522	6.08447	6.03526	5.88306	4.16575	3.66985	3.029	4.31414	4.72516	4.64629	3.88342	3.48181	3.81369	4.00328	4.27465	Genotype-temperature interaction
DNA2-23_CB	Repeat	5.19823	5.12053	6.04639	5.24294	4.77675	4.8432	4.74857	5.05687	5.46195	1.60764	2.58725	1.57609	1.13618	2.10855	0.193099	0.944389	3.01508	Genotype difference only
DNA2-24_CB	Transposable element	10.9665	11.1525	11.0665	10.9353	10.712	10.7158	10.3954	10.1752	10.3503	10.6443	11.1856	11.1376	11.2446	11.0134	11.0033	11.2051	10.9849	No significant difference
DNA2-25_CB	Repeat	5.99095	6.25113	6.53107	5.9131	5.52242	6.29592	3.43393	4.57427	4.0763	4.48959	4.30798	4.57225	4.11019	4.7474	4.93187	4.71698	4.26884	Genotype-temperature interaction
DNA2-3_CB	Repeat	5.25398	5.60561	5.30868	5.22721	5.94253	5.36908	6.12355	5.69733	4.73681	5.28249	5.21487	5.35466	5.14901	4.96064	4.4785	5.03185	5.42317	No significant difference
DNA2-4_CB	Repeat	1.55354	2.52382	-0.183175	2.28861	-0.627325	1.18322	0.213995	1.55437	-0.877895	2.45564	1.83849	3.38783	1.13618	-2.07278	1.26349	0.944389	2.77408	No significant difference
DNA2-5_CB	Repeat	7.79513	8.06083	8.05044	7.39354	7.84435	7.13171	6.5194	7.12409	6.20106	6.9911	6.8093	6.5961	6.70387	6.47925	6.35566	6.69034	6.87943	Additive genotype & temperature difference
DNA2-6_CB	Repeat	5.46043	5.41829	4.57171	5.09458	4.41707	5.09437	6.40206	6.08861	6.13854	2.15079	2.33445	2.4309	2.13618	0.865817	1.30858	4.56888	4.15595	Additive genotype & temperature difference
DNA2-7_CB	Repeat	-0.03142	2.47436	-0.183175	0.703646	-0.627325	1.44625	0.983456	-0.0305944	-0.877895	0.0329487	0.723017	-1.65657	1.2624	0.298988	2.1191	-0.418181	0.587663	No significant difference
DNA2-8_CB	Repeat	8.84816	9.23256	8.6841	8.11021	7.51733	7.80673	7.44815	7.67676	7.15001	9.39555	9.53305	9.6271	8.54436	8.29463	8.47711	9.98056	9.83919	Genotype-temperature interaction
DNA2-9_CB	Repeat	10.9537	10.823	10.4525	10.7448	10.2788	10.4048	10.3689	10.662	11.0271	10.3304	10.509	10.1268	10.416	10.4093	10.4402	10.3658	10.3542	No significant difference
DNA3-2_CB	Repeat	5.25398	4.69018	5.30868	4.74804	5.20557	4.97399	5.56595	6.15923	5.66126	3.19261	3.42346	3.47272	3.61423	3.48181	2.5436	4.78569	3.56257	Genotype difference only
DNA3-3_CB	Repeat	4.0896	4.78594	2.62418	4.35101	3.07312	3.71927	4.17006	4.10757	3.68718	2.00818	0.94541	2.4309	2.44984	2.01468	0.778062	3.13202	2.48457	Genotype difference only
DNA4-1_CB	Repeat	4.3609	4.68302	3.51726	3.511	2.18003	2.56173	3.78554	5.25481	3.20957	2.45564	3.09225	2.86699	2.02927	0.734573	2.15657	4.11431	3.9585	No significant difference
DNA4-2_CB	Repeat	8.75721	9.15174	8.50822	8.09842	7.85929	7.99667	7.51504	7.53977	7.00974	7.535	7.87276	7.55045	6.94721	7.04875	7.311	7.87906	8.05948	Genotype-temperature interaction
DNA6-2_CB	Repeat	2.29051	3.37182	1.40179	2.57812	-0.627325	1.18322	1.99827	-0.0305944	2.29203	1.52275	1.30798	1.15079	-0.0862104	1.62766	-1.54387	2.81886	2.48457	No significant difference
DNA8-1_CB	Repeat	3.77593	5.52873	3.62418	3.53372	3.07312	4.03788	3.61195	-0.0305944	0.707067	2.18276	2.81988	3.60754	3.11019	2.64519	2.59129	4.40382	-0.685355	Temperature difference only
DNA8-10_CB	Repeat	4.50694	5.05278	3.72372	3.92472	2.64569	3.35954	3.636	3.8763	3.76989	2.56582	2.90477	2.86699	3.60185	2.13109	1.72915	4.88299	4.96179	Genotype-temperature interaction
DNA8-11_CB	Repeat	5.69003	5.13147	5.43153	4.64305	4.38763	5.01914	4.56398	4.21733	5.00308	3.95409	4.01525	4.32071	3.10142	3.87141	2.80191	5.60735	4.77032	Genotype-temperature interaction
DNA8-12_CB	Repeat	5.97083	6.35195	5.08984	5.88566	5.30341	5.33972	6.14944	6.51626	6.05672	4.23858	4.93247	4.64721	4.29692	3.38665	3.36302	4.08735	4.77408	Genotype difference only
DNA8-13_CB	Repeat	7.69309	8.36344	8.29661	7.06705	7.55755	7.78015	8.1162	7.6905	7.95183	7.46633	7.69456	7.36302	6.27719	6.93565	7.08913	7.10762	7.98353	No significant difference
DNA8-1B_CB	Repeat	3.84781	4.53915	4.61886	3.52732	3.37867	3.22759	3.08648	3.15351	-0.614861	2.26424	2.47751	2.65381	2.49429	1.9552	2.11082	4.31362	0.899607	Temperature difference only
DNA8-1C_CB	Repeat	4.88744	5.55022	3.56424	3.42935	2.5426	2.86821	3.11405	3.16755	1.92946	3.18043	2.97347	2.72493	2.99842	2.79812	3.22704	1.77446	1.51628	Temperature difference only
DNA8-2_CB	Repeat	6.38985	7.07247	6.91467	5.36788	5.25124	5.88732	5.08539	5.08488	3.78317	5.61788	5.68473	5.65528	3.92865	3.80986	3.64502	5.27032	4.74538	Genotype-temperature interaction
DNA8-3_CB	Repeat	8.87148	9.07993	9.05294	7.17108	6.81645	6.62926	6.04015	6.42388	5.49772	5.92561	6.43986	6.608	6.47817	6.30273	6.22271	6.66329	6.30905	Genotype-temperature interaction
DNA8-5_CB	Repeat	1.55354	3.00925	3.51726	3.36661	3.07312	3.81548	2.65878	2.77676	1.44403	3.48959	2.66162	2.25032	2.02927	2.01468	1.91557	2.81886	2.48457	Genotype difference only
DNA8-6_CB	Repeat	3.13851	2.70439	3.90429	2.57812	2.18003	1.66864	0.503501	3.13933	0.707067	0.38525	0.94541	1.51336	1.78826	1.09714	1.26349	2.16678	0.899607	Temperature difference only
DNA8-7_CB	Repeat	5.25398	4.99197	5.59818	3.87357	5.71253	5.12807	5.38837	4.82739	4.95499	4.72153	5.68495	5.05768	4.73822	4.9159	4.18405	4.91402	4.5241	No significant difference
DNA8-8_CB	Repeat	3.42801	4.72545	3.72372	2.81912	-0.627325	2.03121	3.06644	2.29133	0.707067	2.15079	2.53037	2.86699	1.49875	1.83411	1.91557	3.26632	2.77408	Temperature difference only
DNA8-9_CB	Repeat	7.21334	8.08897	8.15667	6.857	6.61758	6.68213	5.93832	6.71352	5.63886	7.67254	8.05565	7.46483	6.8893	6.86526	7.00726	7.53543	7.98244	Genotype-temperature interaction
DNA9-1_CB	Repeat	3.87547	5.02632	5.48925	5.22721	4.73023	3.99057	4.59096	4.82739	4.79453	3.27278	2.66162	2.73575	2.72114	2.31954	2.70406	4.48871	3.70696	Genotype difference only
GYPSY1-I_CB	Transposable element	13.0947	12.8192	13.9855	13.532	13.2102	13.5155	13.1794	13.2453	12.9385	13.0187	13.0197	13.0206	12.3944	12.5653	12.7533	11.1623	11.2738	Genotype-temperature interaction
GYPSY1-LTR_CB	Repeat	2.29051	3.82638	4.46068	3.511	2.83211	2.56173	5.44067	5.32696	5.23063	2.58688	3.18245	3.20141	1.78826	2.17515	1.26349	-0.640574	0.899607	Genotype-temperature interaction
GYPSY2-I_CB	Repeat	10.7326	11.4251	10.7967	9.84405	9.66844	9.51264	10.4266	10.6015	10.4547	9.34351	8.97015	9.562	8.74351	8.27484	8.46316	9.60379	9.22304	Additive genotype & temperature difference
GYPSY2-LTR_CB	Repeat	10.3875	10.9835	9.701	9.44399	9.15895	8.68942	10.586	10.5924	10.0207	7.02622	6.99914	7.12807	6.66422	6.18931	5.80486	7.87118	7.65894	Additive genotype & temperature difference
GYPSY3-I_CB	Transposable element	13.5702	13.8766	13.2401	13.2031	12.8103	12.932	14.3055	14.325	14.611	13.0552	12.9758	13.0089	12.0992	12.5756	12.536	12.727	12.8292	Genotype-temperature interaction
GYPSY3-LTR_CB	Repeat	5.17803	6.19436	5.10223	4.67327	4.23066	4.07074	2.87696	4.21733	2.58154	4.98219	4.44184	4.61022	4.00125	3.21262	4.01072	4.85128	5.58143	Genotype-temperature interaction
GYPSY4-I_CB	Transposable element	8.02928	8.37682	8.07892	7.68474	7.35567	7.03621	5.8482	5.17886	5.83635	4.80479	4.64585	4.22608	3.53828	2.97161	3.50053	5.03185	5.24538	Genotype-temperature interaction
GYPSY4-LTR_CB	Repeat	9.984	9.93491	8.97922	9.73063	8.78419	9.77791	9.95789	9.78799	9.55151	8.62079	8.63091	9.15481	9.37254	8.22757	8.63729	10.0625	9.73566	No significant difference
GYPSY5-I_CB	Transposable element	10.3974	11.1179	10.1584	8.48815	7.79969	7.24915	8.58368	8.66085	7.59998	10.9658	11.0423	11.2459	9.61297	9.44377	9.67034	10.9404	11.0296	Genotype-temperature interaction
GYPSY5-LTR_CB	Repeat	4.92278	4.88371	4.46068	3.02557	3.89624	2.94875	3.81225	3.66985	0.707067	5.30173	5.14928	5.5033	5.31751	3.59964	4.33878	7.28424	7.33145	Genotype-temperature interaction
GYPSY6-I_CB	Transposable element	8.95283	9.6518	10.1586	9.5609	9.14452	9.16555	8.73419	8.32519	7.40876	9.16872	9.02243	9.43481	8.52758	8.40578	8.73815	7.63807	8.0556	Temperature difference only
GYPSY6-LTR_CB	Repeat	6.41152	6.40483	5.96657	6.17397	5.30341	6.29592	4.51168	4.82739	4.40751	7.19518	7.98511	7.33495	6.22969	7.29572	6.64101	1.68135	2.48457	Genotype-temperature interaction
HAT1_CB	Repeat	6.25028	6.81918	5.35531	6.57201	6.0698	6.31369	5.9535	5.42884	5.33817	4.42981	4.93867	5.25931	5.64235	3.91166	3.58542	6.2326	5.69751	Genotype-temperature interaction
HAT10_CB	Repeat	5.6965	5.87162	5.30868	4.10358	3.72317	2.76818	1.5198	-0.0305944	1.92946	0.38525	0.770323	1.11602	0.530461	-0.48782	1.26349	1.82758	2.48457	Genotype-temperature interaction
HAT11_CB	Repeat	10.4767	10.7706	10.4343	10.525	10.3208	10.5895	10.5098	10.699	10.4173	10.3592	10.2557	9.90596	8.89583	9.55103	9.44387	9.05813	9.21098	Genotype difference only
HAT12_CB	Repeat	4.21651	4.51578	2.62418	3.20615	2.83211	1.79989	1.76654	2.29133	1.70707	3.01752	3.62187	3.34343	1.49875	1.73457	2.1317	0.944389	1.63657	Temperature difference only
HAT13_CB	Transposable element	5.48191	6.13842	5.43153	4.61866	4.68253	4.59146	4.89973	4.89224	4.33835	3.48104	3.98016	3.78559	3.37322	3.24327	3.13259	3.26632	3.08723	Additive genotype & temperature difference
HAT14_CB	Repeat	2.29051	1.83194	1.40179	0.341076	1.8581	0.44625	-0.00173414	-0.0305944	-0.877895	-0.351715	-1.01395	1.18473	0.0943618	0.249146	0.0410964	0.661989	1.63657	Genotype-temperature interaction
HAT15_CB	Repeat	3.55354	3.37182	2.13875	2.44061	0.957638	2.56173	2.32947	2.29133	2.82254	0.870677	1.30798	1.15079	1.13618	-2.07278	1.26349	-0.640574	1.63657	No significant difference
HAT16_CB	Repeat	9.22832	9.62045	9.39991	8.92765	9.59063	9.31147	9.72069	9.45925	9.57455	5.5947	7.26476	6.89418	5.76346	5.51967	4.86552	7.23594	6.36993	Genotype difference only
HAT17_CB	Repeat	3.13851	2.70439	2.62418	0.703646	2.83211	0.44625	1.13153	-0.0305944	0.707067	0.870677	0.94541	1.51336	-0.0862104	1.38665	0.0410964	1.68135	-0.685355	Temperature difference only
HAT18_CB	Repeat	4.52317	4.14049	3.51726	3.57812	3.27957	3.14669	4.52789	4.05687	3.87699	6.62938	7.24919	7.19414	6.75089	6.08204	6.34488	7.8869	7.5094	Genotype difference only
HAT19_CB	Repeat	5.74994	6.22179	5.69947	3.87357	3.6206	3.81548	3.2993	3.13933	2.77418	2.81821	2.53037	2.4309	3.28302	3.0565	2.9797	3.05987	3.70696	Genotype-temperature interaction
HAT2_CB	Repeat	9.06075	9.39895	8.99922	8.67929	8.47414	8.23986	8.61024	9.2709	8.44669	6.29694	7.07175	7.00521	6.24172	6.31524	5.90734	7.93307	7.71125	Genotype-temperature interaction
HAT20_CB	Repeat	3.3609	3.42428	3.27626	2.11868	1.6946	1.03121	1.43639	1.55437	1.44403	2.15079	2.38598	2.53983	-0.0862104	-2.07278	1.26349	0.944389	2.122	Additive genotype & temperature difference
HAT3_CB	Repeat	4.88506	4.9944	3.77304	4.88006	4.9037	4.68542	2.86639	2.96941	2.66561	4.44686	4.27805	4.79052	4.5563	2.95783	2.36302	4.10208	2.71364	Additive genotype & temperature difference
HAT4_CB	Repeat	1.55354	2.52382	2.98675	1.92604	-0.627325	1.18322	2.17335	-0.0305944	-0.877895	0.870677	1.83849	1.15079	1.78826	-0.48782	-1.54387	2.81886	0.899607	No significant difference
HAT5_CB	Repeat	3.42801	3.37182	4.20914	3.511	3.46014	2.94875	1.43639	2.29133	2.82254	2.81821	1.83849	2.25032	3.18681	3.28477	3.21102	3.05987	2.77408	Genotype-temperature interaction
HAT6_CB	Repeat	12.2554	12.3768	11.888	12.19	12.0163	12.357	10.7912	10.7646	9.6948	11.7463	11.7641	11.6488	11.8816	12.2578	12.1686	9.83212	9.30191	Temperature difference only
HAT7_CB	Transposable element	10.5657	10.3897	10.4195	10.8521	10.7341	10.2423	9.72465	9.81018	8.75328	9.48263	9.93695	9.95473	9.56041	10.0601	10.1501	9.56359	9.43012	Temperature difference only
HAT8_CB	Repeat	10.5394	10.7645	9.76373	10.1194	9.38809	9.70913	7.8393	8.08315	7.67285	4.60248	5.73051	5.67435	5.22364	4.49707	4.28902	6.37065	5.8538	Genotype-temperature interaction
HELITRON1_CB	Repeat	5.17803	5.42857	4.06475	4.24797	3.07312	3.99057	3.73057	3.13933	4.01288	3.38525	4.06879	4.32071	4.00125	4.231	3.81369	5.50917	4.44393	Genotype-temperature interaction
HELITRON10_CB	Repeat	6.2752	6.8178	5.61669	4.79118	4.98511	4.92241	4.84363	3.69187	5.22289	3.11568	4.40438	4.28613	4.34311	3.7315	4.08627	4.93513	4.91467	Genotype-temperature interaction
HELITRON11_CB	Repeat	4.39448	5.37991	4.47404	3.04984	2.68645	3.86355	3.66255	4.39567	2.70707	3.33121	3.11882	3.92151	1.96567	2.88141	3.58615	5.58641	5.55025	Genotype-temperature interaction
HELITRON12_CB	Repeat	6.88751	7.64229	6.80539	5.88202	5.91098	5.24508	4.67856	4.3788	4.70762	4.94238	5.02631	4.6145	5.02337	5.15609	5.69513	7.23111	7.35601	Genotype-temperature interaction
HELITRON13_CB	Repeat	7.00965	6.69456	5.97757	6.45623	5.82435	5.9088	6.14689	6.1962	5.24785	4.97573	5.48055	5.86178	5.391	4.54745	5.27576	6.18754	5.49406	No significant difference
HELITRON14_CB	Repeat	3.74117	4.81708	3.72372	3.37742	3.65808	2.76818	3.06939	2.77676	2.29203	0.94899	1.15301	0.776392	1.54606	0.761794	0.0410964	1.78046	0.899607	Genotype difference only
HELITRON2_CB	Repeat	1.55354	2.31737	2.98675	1.92604	-0.627325	-1.13871	0.508738	-0.0305944	-0.877895	0.38525	2.26832	1.29221	-0.0397192	0.249864	0.330603	1.37421	0.906286	Temperature difference only
HELITRON3_CB	Repeat	4.14624	3.95211	4.07089	2.39633	2.86602	2.94278	2.09262	3.59531	2.84548	1.72457	3.4379	2.69629	2.65804	1.91044	1.72164	3.85139	2.50599	No significant difference
HELITRON4_CB	Repeat	7.10614	7.65075	7.4797	5.85917	5.79647	5.87762	4.66905	4.33228	4.09173	3.5806	3.52784	3.78848	3.36738	2.92399	2.62606	3.84055	4.55305	Genotype-temperature interaction
HELITRON5_CB	Repeat	2.47108	2.84361	4.18606	1.52078	2.31127	2.2398	-0.0906141	-0.0305944	-0.877895	3.01752	4.07329	3.96987	1.78826	1.17515	1.91557	1.26503	0.899607	Temperature difference only
HELITRON6_CB	Repeat	4.56384	4.31517	4.06503	3.82703	3.93644	3.79695	4.08128	2.44071	3.3759	1.52275	2.17546	1.80286	1.79435	2.0427	2.13327	2.81886	-0.57844	Genotype difference only
HELITRON7_CB	Repeat	6.65095	7.15822	6.63856	6.11868	6.56091	6.75723	6.08994	5.80067	5.85003	3.83738	4.87005	4.81669	4.58149	4.36427	4.24838	5.03113	4.8056	Genotype difference only
HELITRON8_CB	Repeat	4.79785	5.54441	3.91513	5.08984	4.85431	5.01504	5.37501	5.32696	5.031	3.79124	2.22552	3.7697	3.61423	3.9045	4.12856	5.81886	4.92092	No significant difference
HELITRON9A_CB	Repeat	2.86979	2.78208	3.08076	2.70526	3.18637	1.04642	3.45125	2.99915	4.3445	2.90062	3.93207	3.53992	3.0711	2.41372	2.65426	6.06359	2.68785	No significant difference
HELITRON9B_CB	Repeat	8.12042	8.21733	7.87152	7.79239	7.38838	7.45444	7.16436	7.15189	6.44616	6.2297	6.48408	6.65334	6.98503	5.63146	5.78561	7.51786	7.57795	Genotype-temperature interaction
HELITRON9C_CB	Repeat	3.93387	6.00472	3.52378	3.49949	3.02644	3.91852	6.30963	6.4272	3.59157	3.0279	3.39642	3.34995	2.54053	1.99626	1.64119	3.70848	2.66446	Temperature difference only
HELITRON9D_CB	Repeat	4.64692	3.89304	1.51205	3.13109	3.2672	3.10921	2.3735	1.55437	2.40751	5.80119	6.76259	6.08598	6.80456	6.65224	6.48137	5.2033	5.14305	Genotype difference only
LINE2A_CB	Transposable element	13.1985	12.7521	12.9301	13.4743	12.9676	13.1118	12.6581	12.6658	12.5077	12.8099	13.0436	13.0638	13.2066	13.1738	13.0852	12.089	12.0266	No significant difference
LINE2B_CB	Repeat	9.54033	9.2867	9.35015	9.70083	9.64764	9.40335	9.59313	9.38515	9.22145	7.03199	6.89076	6.94706	8.43604	6.855	7.63355	9.4614	9.28475	Genotype-temperature interaction
LINE2C_CB	Transposable element	9.92132	9.87137	9.69181	10.1975	9.74445	10.1275	9.26535	9.41855	9.47415	9.23762	9.5091	9.64664	9.67368	9.49944	9.71882	10.9449	10.8802	Genotype-temperature interaction
Mariner-N1_CB	Repeat	4.72347	3.93886	2.98675	3.87357	3.46014	3.61617	4.09935	3.13933	3.1221	5.16135	4.44184	4.71847	5.60495	4.58543	4.59909	5.19232	4.06953	Genotype difference only
MARINER1_CB	Repeat	4.49214	4.34485	4.20914	3.20615	2.83211	3.10921	3.34785	2.29133	4.25139	5.14014	5.65375	5.58184	4.43735	5.00403	5.05605	4.71698	4.60005	Genotype difference only
MARINER10_CB	Repeat	7.68968	7.82394	6.22622	6.51956	5.91183	7.41971	7.88406	9.25712	7.39357	5.07455	4.67721	5.00164	7.88533	5.29354	6.94397	9.07195	7.71979	Genotype-temperature interaction
MARINER11_CB	Repeat	8.27919	8.33778	8.06	7.94523	7.65345	6.52662	8.02063	6.81753	7.51012	1.97021	2.04495	2.4309	2.23572	-2.07278	2.36302	3.44689	2.77408	Genotype difference only
MARINER12_CB	Repeat	7.22597	7.91842	6.71164	6.15211	5.20557	5.05111	5.63278	5.09869	5.18819	4.77757	4.44184	5.5033	5.04307	4.30226	4.43341	3.60735	4.60005	Temperature difference only
MARINER13_CB	Transposable element	11.6139	11.674	11.208	11.3569	10.9709	11.3237	12.3192	12.3208	12.6012	12.8207	12.9283	13.0618	12.289	12.641	12.7326	12.0079	12.489	Genotype-temperature interaction
MARINER14_CB	Transposable element	13.0674	12.9269	13.1592	13.05	13.3534	12.6755	12.1619	12.3833	12.2142	12.1098	12.0245	12.419	12.1725	11.5896	12.003	11.3319	11.4963	Additive genotype & temperature difference
MARINER15_CB	Transposable element	11.9218	12.2913	11.9134	11.4972	11.2068	11.578	11.2529	11.1458	10.968	11.7552	11.7311	11.8573	12.1906	11.9012	12.1145	12.4697	12.561	Genotype-temperature interaction
MARINER16_CB	Transposable element	14.5862	14.813	14.0721	14.112	13.8002	14.0022	14.7312	14.59	14.5889	13.8195	14.072	14.1452	14.4213	14.2641	14.1812	15.9656	15.9447	Genotype-temperature interaction
MARINER17_CB	Transposable element	3.87547	3.82638	2.13875	2.28861	3.46014	2.03121	2.08846	2.77676	2.82254	3.19261	1.83849	2.25032	2.57675	2.68211	2.9797	3.44689	4.06953	No significant difference
MARINER18_CB	Repeat	10.5488	10.5391	11.1291	10.6418	10.5924	10.7708	10.6939	10.9141	10.5902	11.2851	11.5048	11.3287	11.4065	11.7333	11.6791	11.9133	12.2078	Genotype difference only
MARINER19_CB	Repeat	8.50386	8.03689	8.45707	8.91147	8.79684	8.40625	7.50248	8.04087	7.07047	6.39871	6.79983	6.90949	7.34842	6.03051	6.42768	6.20492	6.13482	Additive genotype & temperature difference
MARINER2_CB	Repeat	7.46843	7.36847	6.99673	7.69988	6.75638	7.37304	8.0532	8.4082	7.70331	7.28491	6.75644	7.08152	6.25364	6.57468	7.02978	7.12098	7.57674	No significant difference
MARINER20_CB	Repeat	6.03467	6.40483	3.90429	2.28861	2.18003	2.03121	3.24701	3.42884	1.92946	1.97021	1.59749	2.04387	1.49875	0.734573	1.62606	-0.640574	-0.685355	Genotype-temperature interaction
MARINER21_CB	Repeat	5.46043	5.09136	3.72372	3.20615	3.6206	2.56173	1.31353	0.969406	1.92946	2.31125	2.99604	1.80286	2.41629	2.01468	0.778062	4.56888	4.60005	Genotype-temperature interaction
MARINER22_CB	Repeat	7.80077	7.64552	7.02564	6.89859	6.16369	6.36178	6.5726	7.31436	6.27532	2.28571	3.64962	3.90762	2.48418	2.27206	2.96096	4.93481	4.47124	Genotype-temperature interaction
MARINER23_CB	Repeat	7.43619	7.77419	6.71164	6.49992	5.67646	5.9381	5.74051	5.85205	4.98835	5.34564	5.64796	5.81646	5.59561	5.57827	5.375	6.43624	6.32587	Genotype-temperature interaction
MARINER24_CB	Repeat	10.497	10.8334	9.43337	9.70834	8.94821	8.75762	10.3639	10.438	9.96367	2.81821	3.09225	5.02993	3.82068	2.45078	2.5436	4.31362	4.35904	Additive genotype & temperature difference
MARINER25_CB	Repeat	3.42801	4.84575	3.90429	3.76254	3.27957	3.90568	3.31086	3.13933	3.029	3.19261	2.78191	2.86699	2.41629	2.57107	1.26349	2.52935	2.122	Genotype difference only
MARINER26_CB	Repeat	9.31065	9.79372	9.15445	8.06997	7.71697	7.80673	6.34557	6.34445	5.99247	8.55016	9.23543	9.24505	8.19146	7.76485	7.78031	9.08223	8.7924	Genotype-temperature interaction
MARINER27_CB	Repeat	2.77593	3.74621	2.62418	4.40409	3.07312	3.38485	3.34785	2.29133	1.92946	2.70718	2.53037	2.73575	3.88342	3.41907	3.58542	0.944389	2.77408	No significant difference
MARINER28_CB	Repeat	11.8882	12.0616	11.7343	11.6586	11.4704	11.3068	10.9686	10.8504	10.5172	11.8802	11.881	11.7819	11.7212	11.9838	11.7761	11.2064	11.157	Temperature difference only
MARINER29_CB	Repeat	4.29051	4.23164	3.72372	3.76254	3.07312	3.38485	2.59866	3.13933	3.29203	1.97021	3.09225	2.4309	2.41629	2.7852	3.21102	4.40382	4.17263	Genotype-temperature interaction
MARINER3_CB	Repeat	5.52317	5.67221	5.10223	5.45853	4.73023	5.60275	4.33869	4.49297	4.25139	3.48959	4.4779	4.53326	4.25956	3.35348	3.74154	5.03185	4.86923	Genotype-temperature interaction
MARINER30_CB	Repeat	3.66902	4.99197	2.62418	3.36661	3.27957	2.56173	3.67343	4.05687	1.44403	-0.351715	-0.276983	1.80286	-0.0862104	1.62766	1.62606	0.944389	3.22154	Genotype difference only
MARINER31_CB	Transposable element	5.17803	5.8166	5.24309	5.42246	4.79894	4.53371	4.30146	3.42884	3.37003	2.58688	2.78191	2.98729	2.85239	0.734573	2.15657	5.58824	5.72404	Genotype-temperature interaction
MARINER32_CB	Repeat	3.66902	4.04319	2.13875	3.02557	1.6946	2.76818	2.65878	3.13933	1.44403	1.52275	1.59749	2.86699	2.41629	1.83411	2.15657	2.52935	1.63657	No significant difference
MARINER33_CB	Repeat	2.77593	3.90233	3.51726	1.92604	2.83211	1.66864	0.744509	1.55437	-0.877895	1.31125	1.59749	1.85439	3.28302	2.492	2.26349	1.42982	2.77408	Genotype-temperature interaction
MARINER34_CB	Repeat	5.17803	5.05987	4.46068	5.04942	4.58213	5.12807	3.75832	4.05687	2.58154	5.02911	4.54745	5.23825	4.98704	4.98254	5.11435	4.21741	3.70696	Temperature difference only
MARINER35_CB	Repeat	3.64752	2.53771	2.13875	1.11868	-0.627325	1.76818	0.503501	-0.0305944	-0.877895	-1.93668	0.459983	-1.65657	-1.67117	-2.07278	1.26349	2.41832	2.122	Genotype-temperature interaction
MARINER36_CB	Repeat	13.0005	12.8954	13.1119	13.1584	13.037	13.2182	12.0594	11.942	11.3458	13.1808	13.2119	13.3473	13.1189	13.3442	13.5676	13.5489	13.4544	Genotype-temperature interaction
MARINER37_CB	Repeat	6.64256	6.61553	5.40376	5.58174	4.03154	4.92563	5.03536	5.9564	5.38248	2.60764	2.85948	2.40402	3.58361	2.22586	2.72642	4.76261	3.91937	Genotype-temperature interaction
MARINER38_CB	Repeat	2.29051	1.78685	-0.183175	2.57812	2.83211	2.03121	0.213995	1.55437	1.92946	3.48959	3.18245	3.55289	2.23572	3.35348	2.9797	1.68135	-0.685355	No significant difference
MARINER38A_CB	Repeat	4.05604	2.31737	2.62418	1.44061	1.6946	0.44625	1.79896	1.55437	1.92946	0.38525	0.94541	0.66536	1.49875	0.734573	1.91557	0.944389	0.899607	No significant difference
MARINER38B_CB	Transposable element	7.44143	8.03165	7.01358	7.01764	6.38169	6.69284	6.86434	7.32541	6.15292	4.97854	5.7665	5.63398	6.59132	6.15352	5.97411	7.09909	7.39466	Genotype-temperature interaction
MARINER38C_CB	Repeat	7.41574	7.66734	6.86683	6.15558	6.3636	5.94391	8.98937	9.28722	9.06726	2.50627	2.65765	3.06824	1.62664	2.91923	0.571611	3.22732	-0.199929	Genotype-temperature interaction
MARINER39_CB	Repeat	6.763	7.03899	6.50333	6.46741	6.03089	5.54779	4.94494	4.36172	4.95499	5.33945	5.88625	5.98006	5.65974	5.27595	5.93995	6.96676	6.89207	Genotype-temperature interaction
MARINER4_CB	Transposable element	9.6463	9.52156	9.29458	8.5554	7.90015	8.39072	10.777	11.1185	11.5302	6.89305	6.99292	7.12151	6.14261	7.05392	7.75763	11.0792	11.697	Genotype-temperature interaction
MARINER40_CB	Repeat	2.47108	4.07636	4.04436	2.57812	2.18003	2.94875	2.62903	2.85693	1.65816	0.432556	1.38598	2.67392	2.72572	2.11308	1.1191	2.79683	1.97761	No significant difference
MARINER41_CB	Repeat	4.61244	5.48729	3.90429	4.40409	4.23066	3.90568	4.07749	4.05687	3.20957	5.39424	5.19334	5.5431	5.92128	6.14154	6.45049	4.56888	4.5241	Genotype difference only
MARINER42_CB	Repeat	4.72347	4.04319	3.27626	3.64225	3.27957	3.38485	3.55186	3.66985	3.029	2.58688	3.65112	3.89802	2.57675	3.35348	2.36302	4.64483	3.40211	No significant difference
MARINER43_CB	Transposable element	10.6803	11.2193	11.3597	10.3282	10.1859	10.3998	10.3327	10.4807	9.99567	11.3102	11.3121	11.4484	10.8782	11.248	11.1069	11.8403	12.1272	Genotype-temperature interaction
MARINER44_CB	Transposable element	12.7867	12.8046	12.3042	12.6158	12.3464	12.3436	12.6546	12.9339	12.7928	7.29774	7.0372	7.82516	6.40943	5.61605	6.10719	8.8091	9.11549	Genotype-temperature interaction
MARINER44B_CB	Repeat	5.62679	5.56625	5.46194	5.07029	4.69682	4.25333	4.98707	5.80165	5.29085	4.1437	4.95274	5.0582	5.32081	4.96796	5.17038	7.81371	8.45429	Genotype-temperature interaction
MARINER45_CB	Transposable element	12.7055	12.9397	12.4048	12.6162	12.5172	12.6854	13.2573	13.3516	13.2657	12.9058	12.7166	12.7869	12.6167	12.6185	12.8523	12.6258	12.8616	Temperature difference only
MARINER46_CB	Repeat	5.52317	5.96566	5.43153	4.8466	4.12756	5.23633	4.60631	4.36172	4.40751	4.80479	4.36687	4.94335	3.61423	3.80986	4.72292	5.14079	4.98707	No significant difference
MARINER47_CB	Repeat	4.08278	5.81823	4.62418	3.82969	3.76807	4.66141	5.70215	5.5301	4.64766	2.74929	4.09274	3.8684	3.5894	2.97598	3.44709	4.22959	5.1924	No significant difference
MARINER47A_CB	Repeat	4.92746	5.01175	4.63534	4.36239	3.46168	4.01551	4.36936	4.72596	4.10743	1.87439	2.60246	2.34343	2.24791	3.38991	2.47728	2.46376	4.5627	No significant difference
MARINER48_CB	Repeat	7.57591	7.93208	7.30064	7.69229	7.18646	6.93275	7.39611	7.67676	7.09365	5.37621	5.29793	5.16361	4.95818	4.55657	4.93187	6.22979	6.4542	Genotype difference only
MARINER49_CB	Repeat	6.53844	6.81168	5.69947	5.80534	5.34996	5.62947	4.94494	5.09869	4.25783	4.40317	4.24658	4.75282	4.35119	4.194	4.43341	5.89859	7.46946	Genotype-temperature interaction
MARINER5_CB	Transposable element	7.2995	7.49037	6.99673	6.53654	6.42796	5.9381	7.33984	7.33573	6.22014	4.83151	5.37646	5.47272	5.548	5.22184	5.05605	5.29016	5.79038	Genotype difference only
MARINER50_CB	Repeat	7.59931	7.8801	6.32937	6.68528	6.0451	6.487	7.71068	7.57674	7.6891	5.46135	5.80623	5.48639	6.36775	6.29791	6.4785	6.78525	5.99647	Genotype-temperature interaction
MARINER51_CB	Repeat	3.13851	3.97448	2.98675	3.20615	0.957638	2.32072	0.95096	1.55437	0.707067	3.42087	3.26734	4.20141	3.61423	2.7852	2.5436	5.76882	5.66632	Genotype-temperature interaction
MARINER52_CB	Repeat	5.94586	5.55944	4.67481	5.22721	4.41707	4.92738	5.63393	5.25481	5.23063	4.37439	4.24658	4.01586	3.61423	3.59964	4.33878	6.95188	6.54667	Genotype-temperature interaction
MARINER53_CB	Repeat	1.55354	2.07636	2.98675	1.44061	0.957638	0.44625	1.5252	-0.0305944	1.44403	0.0633224	-1.86195	1.80286	-1.67117	-2.07278	0.0410964	1.68135	2.31464	No significant difference
MARINER54_CB	Repeat	6.9437	7.0504	6.38212	5.08282	4.83211	4.57553	4.35643	3.42884	4.79453	3.62811	3.79912	4.35838	3.75509	3.70858	3.5436	5.48979	5.29954	Genotype-temperature interaction
MARINER55_CB	Repeat	11.8721	11.6505	11.7479	11.9031	11.7039	11.64	11.9052	12.0352	12.0608	11.2656	11.0734	11.1793	11.4489	11.2605	11.5177	11.5936	11.8728	No significant difference
MARINER56_CB	Repeat	2.29051	2.07636	2.13875	0.703646	-0.627325	0.44625	-2.95593	1.55437	1.44403	-0.351715	0.459983	-0.0716051	-1.67117	-2.07278	-1.54387	-0.640574	1.63657	No significant difference
MARINER57_CB	Repeat	5.17803	5.92981	5.02628	4.79111	3.76499	3.10921	4.49528	4.49297	3.64567	3.19261	3.09225	3.29763	2.41629	2.01468	2.15657	4.91402	4.74091	Genotype-temperature interaction
MARINER58_CB	Repeat	3.87547	4.17152	1.40179	3.64225	2.18003	2.56173	3.31086	2.29133	0.707067	1.76376	1.83849	1.51336	0.91379	-0.48782	0.0410964	-0.640574	1.63657	Genotype difference only
MARINER59_CB	Repeat	6.81407	7.42106	7.0165	5.04942	4.32687	4.74393	3.02135	3.66985	2.82254	3.27278	3.34751	4.01586	2.41629	1.83411	1.26349	4.40382	3.70696	Genotype-temperature interaction
MARINER6_CB	Repeat	6.0771	6.66721	5.64971	5.30851	5.30341	4.58921	5.15632	5.72429	4.33156	5.85122	5.27761	5.5033	5.36225	5.31092	5.1976	5.73447	5.82244	Temperature difference only
MARINER60_CB	Repeat	7.08752	7.4403	6.66232	6.27856	5.84841	6.17417	7.52553	6.88827	7.33642	7.86422	8.2712	8.34202	8.01358	7.66023	7.98946	10.166	9.9603	Genotype-temperature interaction
MARINER61_CB	Repeat	6.50609	6.85817	6.25932	5.56123	5.15053	5.01823	4.6819	4.84447	4.67465	1.79124	2.06997	2.77629	2.10006	0.0146808	1.84845	3.08017	2.37354	Genotype-temperature interaction
MARINER62_CB	Repeat	3.54609	3.31573	2.25333	4.40409	3.23617	2.96283	3.13125	2.06313	2.18676	3.44683	1.59331	3.47984	0.0106511	3.6609	1.97551	3.41254	2.3488	No significant difference
MARINER63_CB	Repeat	9.03198	8.99522	7.14774	9.10205	7.73681	9.06769	9.86233	10.5607	10.6733	9.06286	7.82893	9.21216	8.62038	7.60963	9.36807	8.26396	8.07243	Genotype-temperature interaction
MARINER64_CB	Repeat	3.42801	2.42428	2.13875	0.703646	1.6946	2.03121	2.17335	1.55437	2.44403	0.870677	1.83849	2.98729	-0.0862104	2.45078	0.778062	2.81886	3.83821	No significant difference
MARINER65_CB	Repeat	5.46043	5.91155	4.57171	4.73339	4.23066	4.14669	3.83849	4.72429	4.40751	3.19261	2.89294	3.89802	3.45811	2.68211	2.5436	5.08735	4.8065	Genotype-temperature interaction
MARINER66_CB	Repeat	4.49214	4.88371	4.06475	4.40409	3.6206	3.38485	3.15259	4.21733	3.37003	3.73575	2.66162	2.25032	2.02927	1.62766	1.62606	2.81886	2.122	Genotype difference only
MARINER67_CB	Repeat	2.29051	2.07636	-0.183175	2.28861	-0.627325	-1.13871	-0.148576	-0.0305944	0.707067	-0.351715	-1.86195	-1.65657	0.650755	-2.07278	0.0410964	1.68135	-0.685355	No significant difference
MARINER7_CB	Repeat	10.8568	10.9081	10.3481	10.3876	10.0238	10.2363	10.4058	9.89847	10.3134	10.0422	10.0901	10.187	10.2254	9.7064	10.0347	10.8222	10.6034	No significant difference
MARINER8_CB	Repeat	9.5526	9.85997	9.04324	9.29527	8.4061	9.28755	8.41857	8.50079	8.55882	9.70149	9.60566	9.22021	10.1234	10.9019	10.5656	9.03001	8.84505	Genotype-temperature interaction
MARINER9_CB	Repeat	5.32613	5.33575	4.67481	4.9701	4.30341	4.62947	5.08206	4.3778	4.47966	3.25932	3.44184	3.74019	4.92377	2.75165	3.95687	6.01454	5.79253	Genotype-temperature interaction
MERLIN2_CB	Repeat	4.57289	5.02388	4.55289	3.22222	3.89624	2.00425	3.9084	4.00223	4.02854	3.5675	4.32505	4.35413	4.3882	4.36148	3.63803	5.07341	4.86191	Genotype-temperature interaction
MERLIN3_CB	Repeat	7.44108	7.73278	6.67604	7.54728	5.98614	6.30636	4.74358	5.30926	4.35092	5.17089	5.30626	6.7684	6.20951	4.71447	4.93868	6.5341	6.77735	Genotype-temperature interaction
MERLIN4_CB	Repeat	5.39484	5.79684	5.54475	5.04942	3.27957	3.90568	4.12089	3.66985	4.0763	4.80479	5.19334	5.02993	4.89868	4.72163	4.75991	6.41471	6.64556	Genotype-temperature interaction
MERLIN5_CB	Repeat	6.11833	5.79684	6.41674	6.08447	5.84841	6.42353	5.47452	5.69733	5.89029	5.02911	5.80339	6.06453	5.31751	5.02525	4.52222	3.88299	3.83821	Genotype difference only
MERLIN6_CB	Repeat	3.87547	3.66132	3.27626	3.44061	2.83211	4.14669	3.45346	3.13933	3.64567	2.81821	2.38598	2.4309	2.85239	1.83411	2.9797	2.35943	1.63657	No significant difference
MERLIN7_CB	Repeat	6.65508	6.84247	7.39425	6.74074	5.84841	6.97503	4.98071	5.46126	4.54837	3.27278	3.97094	3.20141	2.76623	3.65514	3.8824	3.44689	3.40211	Genotype-temperature interaction
MERLIN8_CB	Repeat	3.87547	5.45638	2.98675	3.87357	2.5426	2.94875	3.11016	2.29133	3.51442	1.23325	0.94541	0.66536	0.650755	1.09714	1.26349	2.16678	2.77408	Genotype difference only
MINISAT1_CB	Repeat	8.05073	8.58415	8.12516	7.0435	6.33846	6.67507	6.6044	6.56932	5.31193	4.85774	4.98354	4.97279	5.44777	4.33661	4.64596	5.33671	4.60005	Genotype-temperature interaction
MINISAT2_CB	Repeat	2.55354	2.86486	2.13875	1.81912	1.77477	2.19158	1.18703	0.817403	1.92946	-0.462746	1.86052	1.80286	2.02927	0.939191	1.05108	1.4749	0.604506	No significant difference
MINISAT3_CB	Repeat	2.77593	3.74621	3.51726	3.02557	3.46014	3.2536	3.67343	2.77676	4.1665	4.90881	5.41418	5.52334	5.56723	5.29354	3.81369	4.48871	3.70696	Genotype difference only
MINISAT4_CB	Transposable element	9.32374	8.58361	9.48437	9.43661	9.52143	9.62811	8.62791	7.96366	10.518	7.66238	8.87542	8.54876	8.46195	8.18757	7.92561	8.67346	8.11312	Genotype difference only
MINISAT6_CB	Repeat	4.05604	4.6393	3.90429	3.87357	4.32687	3.50514	1.90205	1.55437	1.44403	1.76376	2.04495	2.4309	3.37322	2.01468	2.70406	4.97414	4.06953	Genotype-temperature interaction
MINISAT7_CB	Repeat	3.87547	3.37182	-0.183175	2.81912	2.18003	1.66864	1.79896	2.29133	-0.877895	1.76376	0.94541	2.25032	0.650755	-2.07278	1.26349	0.944389	2.122	No significant difference
Mirage1_CB	Repeat	13.3945	13.7101	12.9427	13.5402	13.0866	12.9931	13.5034	13.364	13.1204	10.7038	10.7396	10.8047	10.3585	10.373	10.3051	11.1615	10.9786	Genotype difference only
MirageN1a_CB	Transposable element	8.55011	8.71146	8.63958	8.2798	7.85097	7.59438	7.2267	6.66491	7.3923	8.17249	8.54356	8.48839	8.20496	8.83243	8.72086	7.93425	7.89306	Temperature difference only
MirageN1b_CB	Transposable element	7.68907	7.88043	7.92044	7.96262	7.51879	7.70137	7.22864	7.2207	6.68641	8.10157	8.20637	8.04347	7.66478	8.08234	7.96742	9.11213	9.19689	Genotype-temperature interaction
MuDR-10_CB	Repeat	2.77593	3.66132	3.27626	3.87357	3.6206	2.32072	4.98071	5.46126	5.23063	0.870677	0.459983	0.66536	0.650755	0.249146	0.0410964	3.75174	3.9585	Additive genotype & temperature difference
MuDR-11_CB	Repeat	7.41979	8.04878	6.97266	7.56577	7.0093	7.00595	7.70658	7.38388	6.60614	5.95116	6.54942	6.73832	6.27719	5.68877	5.84845	7.45218	7.2503	Genotype difference only
MuDR-12A_CB	Repeat	8.82035	8.59779	8.51208	8.33711	8.27656	7.8411	7.69457	8.15428	7.98773	8.1047	8.53459	8.0831	7.90459	7.30906	7.51783	8.47735	8.29628	No significant difference
MuDR-12B_CB	Repeat	7.14451	7.91436	7.00311	6.95924	6.41179	6.75313	8.00151	7.44066	7.23726	7.39256	7.75475	7.3	6.80606	7.07112	6.55811	9.34421	9.30927	Genotype-temperature interaction
MuDR-13_CB	Repeat	5.64101	6.05156	5.30868	3.92604	3.89624	4.69418	4.24374	4.82739	4.54837	4.86085	4.5122	3.91025	3.30152	3.85203	2.5436	3.84055	4.05161	Temperature difference only
MuDR-14_CB	Repeat	4.05604	4.72545	2.62418	3.02557	2.5426	3.50514	3.41911	2.29133	1.44403	0.38525	1.30798	2.25032	2.57675	0.734573	1.26349	3.44689	3.70696	Genotype-temperature interaction
MuDR-15_CB	Repeat	7.56104	7.77427	6.87211	6.97043	6.70359	5.54779	6.9939	6.23619	7.02297	5.75681	5.45094	5.46237	4.80456	3.41907	3.41033	6.25424	7.53865	Genotype-temperature interaction
MuDR-17_CB	Repeat	6.56849	6.56821	7.26804	6.93567	7.51733	7.68465	6.63091	5.85205	6.91829	5.77201	5.83224	5.78035	6.89695	6.87989	7.44294	6.22979	5.62151	No significant difference
MuDR-8_CB	Repeat	2.29051	0.20189	1.58236	1.92604	2.18003	1.18322	-0.00497673	0.0804369	0.707067	1.4281	0.982404	-0.0716051	0.650755	1.09714	0.778062	2.28891	1.63657	No significant difference
MUDR-9_CB	Repeat	6.01297	6.48111	4.67481	5.28861	4.73023	4.53371	5.86744	5.46126	5.42589	3.19261	3.42346	3.55289	4.43735	3.85796	4.07084	5.92928	3.9585	No significant difference
MUDR1_CB	Repeat	3.20998	3.18219	0.231862	0.54748	1.37268	1.54186	3.44868	3.89183	3.89569	2.5997	4.58654	4.72527	3.07657	4.61683	2.05379	6.46997	7.08716	Additive genotype & temperature difference
MUDR2_CB	Repeat	5.96333	6.4205	5.89433	6.22221	5.3659	5.98557	6.68035	6.24792	6.05568	4.54009	5.10752	5.21773	4.92762	4.56521	4.91165	6.42572	6.9197	Genotype difference only
MUDR3_CB	Repeat	9.70354	9.10909	7.99826	9.72567	7.86726	8.11031	6.63578	6.87546	6.73747	10.971	11.2322	11.5394	10.9664	10.7653	10.6513	11.2937	10.9474	Genotype-temperature interaction
MUDR4_CB	Repeat	8.03246	8.73423	8.38816	7.37858	7.50593	6.79065	7.2913	6.82825	6.9065	6.80045	6.58734	6.30886	6.29035	5.61043	6.37137	8.84284	9.14174	Genotype-temperature interaction
MUDR5A_CB	Transposable element	12.4478	12.8157	11.9107	11.7191	11.3772	11.324	10.5694	10.5871	10.8773	12.8576	13.0507	12.8967	12.3822	13.3498	13.413	12.4206	12.5109	Genotype-temperature interaction
MUDR6_CB	Repeat	2.42457	3.49561	1.45624	2.17758	-0.627325	2.66864	2.60602	2.77676	1.46693	1.52275	1.60393	0.0215043	0.650755	1.25179	0.834646	3.71295	3.13496	No significant difference
MUDR7_CB	Repeat	6.69526	7.40775	5.76714	5.54924	4.86453	5.64265	6.49049	7.39503	5.18654	4.73433	4.44184	5.00021	4.32205	3.9045	4.23749	6.58343	5.8065	No significant difference
NeSL-1_CBri	Repeat	14.4525	14.6044	14.808	14.766	15.0708	15.0502	14.8858	15.0186	14.6373	13.7324	13.6051	13.6056	13.1902	13.293	13.3069	11.8292	12.0219	Genotype-temperature interaction
piggyBac1_CB	Repeat	4.3609	4.23164	3.72372	2.81912	2.5426	3.2536	2.77199	2.77676	2.82254	0.38525	1.30798	-0.0716051	1.13618	-0.48782	2.5436	2.81886	2.122	Genotype-temperature interaction
piggyBac10_CB	Repeat	4.05604	4.50932	4.46068	2.92604	3.89624	2.56173	1.56763	1.55437	0.707067	1.97021	0.94541	1.15079	1.49875	1.09714	0.0410964	5.03185	3.56257	Genotype-temperature interaction
piggyBac2_CB	Repeat	1.55354	0.938856	2.13875	0.703646	2.5426	-1.13871	0.744509	1.55437	2.58154	3.67803	3.62991	3.62883	3.18681	2.88141	2.5436	4.56888	4.6722	Genotype difference only
piggyBac3_CB	Repeat	4.07478	3.79352	3.27626	2.89127	4.10269	3.64603	4.26006	4.51373	3.63222	4.98499	5.55591	5.40915	5.04993	5.64832	5.22432	4.52935	3.83821	Genotype difference only
piggyBac4_CB	Repeat	7.4977	7.18094	6.69667	7.63901	6.95839	7.56209	6.44158	6.10354	6.45244	5.42597	6.32088	6.61041	6.58503	6.13399	5.65434	7.02459	6.34229	Genotype difference only
piggyBac5_CB	Repeat	7.53421	7.29691	7.05523	7.33909	6.39647	6.70559	7.24663	7.24133	6.86747	5.52709	5.72051	6.09496	5.91504	5.29354	5.25055	7.73447	7.29621	Genotype-temperature interaction
piggyBac6_CB	Repeat	8.0075	8.27692	8.39047	7.42702	7.10739	7.14206	7.16171	6.65591	7.73313	5.92751	6.17697	6.43619	5.64171	6.34928	5.63604	7.19863	7.58611	Genotype-temperature interaction
piggyBac7_CB	Repeat	10.6306	10.2183	9.12267	10.4552	9.36301	9.83975	9.92504	9.30708	10.0066	6.69202	6.98738	7.1646	6.98753	6.53508	6.41387	7.24669	7.11123	Genotype difference only
piggyBac8_CB	Repeat	9.79354	9.94392	8.56166	9.01502	8.22754	8.87391	9.11877	9.24786	9.38302	7.58099	7.85744	8.25183	6.64624	6.50842	6.38095	9.17801	8.83231	Genotype-temperature interaction
piggyBac9_CB	Repeat	5.01297	5.33632	5.30868	4.78337	4.32687	4.01103	5.67421	5.8023	6.08751	3.84468	3.75276	3.48444	3.00125	3.0565	2.36302	4.97414	5.72827	Additive genotype & temperature difference
Polinton-1_CB	Transposable element	10.208	10.5901	9.28298	9.36225	8.60799	8.95313	8.0511	8.33923	8.11462	10.3348	10.4543	10.6847	10.2317	9.90674	10.1035	11.8709	11.8449	Genotype-temperature interaction
Polinton-2_CB	Transposable element	10.9253	11.015	10.6068	10.5226	10.1466	9.94764	10.9282	10.907	10.9172	8.34692	8.47711	8.79944	7.91675	7.20595	7.45263	9.27398	9.05111	Genotype difference only
SAT1_CB	Repeat	8.95442	9.53206	6.91486	8.24022	6.93492	7.02619	8.07405	7.78319	6.58971	6.90148	6.8896	8.02115	6.06354	3.59964	4.33878	7.34242	6.92197	Genotype difference only
SAT2_CB	Repeat	3.87547	2.07636	3.90429	3.36661	3.27957	2.76818	2.08846	2.29133	2.82254	0.38525	2.38598	2.25032	2.72114	0.249146	2.84845	2.16678	2.48457	No significant difference
Tc5	Transposable element	12.3935	12.3375	12.0921	12.6487	12.124	12.4461	12.4887	12.6031	12.5367	11.7398	11.8693	12.0561	11.5611	11.5723	11.6187	10.981	10.8407	Genotype-temperature interaction
WBGene00000307	Protein-coding gene	3.42801	4.41252	3.51726	4.32814	2.83211	2.94875	3.67343	4.40998	3.64567	3.78482	3.69264	3.89802	3.75509	2.7852	2.84845	3.44689	2.48457	No significant difference
WBGene00000312	Protein-coding gene	5.25398	4.34485	4.86122	5.62648	6.03089	6.32889	2.40162	2.77676	1.44403	1.23325	1.59749	-0.0716051	2.02927	0.734573	0.778062	-0.640574	-0.685355	Additive genotype & temperature difference
WBGene00000324	Protein-coding gene	1.55354	-1.38307	-0.183175	0.703646	0.957638	0.44625	-2.95593	-0.0305944	-0.877895	0.38525	0.459983	0.66536	0.650755	2.01468	2.36302	-0.640574	0.899607	No significant difference
WBGene00000328	Protein-coding gene	5.0631	4.56059	4.46068	4.783	5.56968	4.35098	6.21332	6.38979	6.13333	4.43851	4.61393	4.72114	5.548	4.72182	3.41033	1.68233	2.20296	Genotype-temperature interaction
WBGene00000329	Protein-coding gene	3.13851	2.07636	2.62418	-0.881316	1.6946	1.18322	1.68793	2.77676	2.29203	2.15079	2.38598	2.04387	2.72114	1.38665	1.26349	1.68135	2.122	No significant difference
WBGene00000332	Protein-coding gene	-0.03142	0.616928	-0.183175	-0.791076	0.971861	0.86538	3.15366	3.21339	2.82254	1.23325	1.30798	1.829	2.26809	0.734573	0.778062	0.944389	-0.685355	Genotype-temperature interaction
WBGene00000343	Protein-coding gene	3.13851	1.78685	2.62418	2.81912	2.18003	1.66864	3.64398	3.8763	2.29203	4.21307	4.44184	3.95814	3.45811	2.31954	2.84845	5.54925	4.5241	No significant difference
WBGene00000365	Protein-coding gene	2.29051	2.6311	4.00152	2.28861	-0.627325	2.74043	2.93322	2.97175	3.73949	2.37969	2.69543	2.81592	1.49875	0.734573	1.26349	0.944389	-0.685355	No significant difference
WBGene00023526	Protein-coding gene	2.77593	3.26747	2.98675	2.28861	3.08049	2.94875	2.53975	2.29133	1.45839	4.33011	4.40484	4.2138	4.32883	3.37568	4.07084	3.55582	3.9585	No significant difference
WBGene00023527	Protein-coding gene	4.21651	4.44174	5.37141	5.38547	5.91183	5.3066	5.77539	5.90014	5.6299	4.90881	4.76741	4.7596	5.25166	4.43501	4.43341	3.26632	3.9585	Genotype-temperature interaction
WBGene00023530	Protein-coding gene	-0.03142	1.91377	-0.183175	2.45457	2.20918	-1.13871	-1.26787	-0.0305944	-0.877895	-1.93668	-1.86195	-1.65657	-1.67117	-2.07278	-1.54387	-0.640574	-0.685355	Genotype difference only
WBGene00023536	Protein-coding gene	5.85122	6.67762	6.12061	5.45853	6.75638	6.22761	7.17721	6.50856	5.6299	5.68537	5.03287	5.81104	6.50375	4.84608	4.52222	4.97414	4.26884	No significant difference
WBGene00023538	Protein-coding gene	4.05604	3.26078	4.67481	3.511	3.76499	3.10921	3.45346	3.8763	3.64567	3.61791	2.53037	2.73575	2.72114	1.38665	1.62606	2.81886	1.63657	Genotype difference only
WBGene00023539	Protein-coding gene	4.34872	3.57112	5.02628	5.18477	5.0451	4.60724	2.91816	2.77676	2.58154	3.19261	2.89294	3.62883	3.40208	2.76292	2.15657	3.724	2.77408	Genotype-temperature interaction
WBGene00023540	Protein-coding gene	1.55354	1.42428	2.98675	1.92604	3.6206	2.76818	3.06644	3.42884	2.82254	3.67803	2.22552	2.4309	3.28302	2.01468	1.62606	0.944389	1.63657	No significant difference
WBGene00023541	Protein-coding gene	4.49214	4.6393	5.02628	4.79111	4.73023	3.71927	5.26807	5.39567	4.67669	2.31125	2.38598	1.80286	4.11019	1.09714	1.91557	1.68135	0.899607	Genotype difference only
WBGene00023542	Protein-coding gene	4.05604	5.02632	4.86122	3.97666	4.58213	4.476	4.87062	5.17886	4.54837	4.60248	4.44184	3.89802	4.43735	3.94959	3.21102	3.44689	4.26884	No significant difference
WBGene00023543	Protein-coding gene	7.002	6.54283	9.0191	6.99535	7.42266	8.30222	4.66623	3.8763	3.51442	7.66509	7.61985	7.50078	6.34564	6.32952	6.39277	3.75174	4.35904	Additive genotype & temperature difference
WBGene00023544	Protein-coding gene	1.55354	1.42428	2.13875	1.44061	2.5426	0.44625	-2.95593	-0.0305944	-0.877895	-1.93668	-1.86195	-1.65657	-1.67117	-2.07278	0.0410964	0.944389	0.899607	Genotype-temperature interaction
WBGene00023545	Protein-coding gene	3.13851	1.78685	3.62418	2.81912	-0.627325	2.18322	-2.95593	1.55437	2.29203	2.45564	1.59749	2.59136	1.13618	1.16668	-1.54387	1.68135	0.899607	No significant difference
WBGene00023546	Protein-coding gene	-0.03142	0.938856	2.40179	-0.881316	1.6946	2.18322	1.68793	1.55437	-0.877895	-1.93668	2.04495	-1.65657	-1.67117	-2.07278	-1.54387	-0.640574	0.899607	Genotype difference only
WBGene00023547	Protein-coding gene	4.06461	1.90214	4.06475	3.76254	4.41707	4.69709	2.26646	2.77676	1.44403	3.19261	3.18245	2.59136	2.93369	3.30032	3.50053	2.59209	0.899607	Temperature difference only
WBGene00023548	Protein-coding gene	5.52317	5.87432	5.37141	5.09596	5.43876	4.476	5.82215	5.85205	5.23063	5.24323	4.67721	5.28595	4.59561	4.231	3.94799	4.91402	4.44393	No significant difference
WBGene00023549	Protein-coding gene	4.04974	2.07636	2.92903	3.06013	3.61452	4.63278	1.44812	2.98931	0.707067	5.92083	5.91694	5.81811	4.25156	5.2809	5.05961	3.03499	4.16764	Temperature difference only
WBGene00023550	Protein-coding gene	5.58329	6.61003	7.26495	4.47624	3.27957	3.61617	3.95337	4.53846	3.029	1.23325	0.459983	2.04387	-1.67117	-0.48782	0.778062	3.60735	4.93971	Genotype-temperature interaction
WBGene00023553	Protein-coding gene	1.55354	0.20189	1.40179	-0.881316	1.6946	-1.13871	-1.37097	-0.0305944	-0.877895	-0.351715	-1.86195	-0.0716051	-1.67117	-2.07278	-1.54387	-0.640574	-0.685355	No significant difference
WBGene00023555	Protein-coding gene	4.3609	3.82638	4.77102	3.87357	4.12756	4.14669	4.4787	5.09869	4.79453	4.08569	3.42346	4.3658	4.05675	2.97161	3.41033	4.85128	4.44393	No significant difference
WBGene00023556	Protein-coding gene	2.29051	1.42428	-0.183175	1.44061	0.957638	-1.13871	1.13153	-0.0305944	-0.877895	-0.351715	-0.276983	-0.0716051	-1.67117	-2.07278	-1.54387	-0.640574	-0.685355	Genotype difference only
WBGene00023557	Protein-coding gene	1.55354	1.59093	1.40179	1.44061	1.79301	1.66864	3.85371	4.21733	3.64567	3.77364	3.41203	4.24229	1.26743	2.29433	1.0411	1.2339	0.899607	Genotype-temperature interaction
WBGene00023558	Protein-coding gene	2.33004	2.88302	1.65333	-0.848985	3.27957	0.49848	2.81792	3.48927	2.53951	1.51222	2.16474	1.74602	1.18509	0.547227	0.191513	2.80978	1.53096	No significant difference
WBGene00023560	Protein-coding gene	4.72347	3.26078	5.02628	4.67327	4.32687	4.41588	4.55977	4.21733	3.76596	5.00584	4.64585	4.68328	4.73822	3.9045	3.81369	0.944389	0.899607	Genotype-temperature interaction
WBGene00023562	Protein-coding gene	2.77593	-1.38307	1.40179	1.44061	-0.627325	0.44625	-0.148576	-0.0305944	-0.877895	-0.351715	-0.276983	-0.0716051	0.650755	-2.07278	-1.54387	-0.640574	-0.685355	No significant difference
WBGene00023564	Protein-coding gene	5.16819	4.9293	3.90429	5.66948	3.16331	3.66392	3.76187	2.81071	3.62351	3.80383	4.42231	4.28595	3.62232	3.96662	2.29785	3.17768	2.60744	No significant difference
WBGene00023565	Protein-coding gene	2.77593	0.20189	1.40179	0.703646	-0.627325	-1.13871	0.213995	-0.0305944	0.707067	1.76376	1.30798	1.51336	-0.0862104	-2.07278	0.0410964	-0.640574	-0.685355	No significant difference
WBGene00023568	Protein-coding gene	1.55354	2.07636	1.40179	-0.881316	2.18003	0.44625	-1.37097	1.55437	-0.877895	1.52275	1.83849	2.04387	-0.0862104	1.83411	2.5436	-0.640574	0.899607	No significant difference
WBGene00023570	Protein-coding gene	2.77593	2.31737	-0.183175	1.44061	0.957638	1.18322	0.95096	2.29133	1.44403	0.38525	1.30798	0.66536	-1.67117	-0.48782	0.778062	-0.640574	-0.685355	No significant difference
WBGene00023571	Protein-coding gene	3.42801	4.10878	2.98675	2.57812	1.6946	2.32072	1.90205	-0.0305944	0.707067	1.97021	1.59749	2.59136	2.02927	1.83411	2.5436	-0.640574	0.899607	Temperature difference only
WBGene00023572	Protein-coding gene	3.13851	2.31737	2.13875	3.02557	0.957638	2.32072	1.84007	2.29133	1.92946	0.870677	0.94541	0.712666	1.13618	1.62766	1.62606	-0.640574	1.63657	No significant difference
WBGene00023573	Protein-coding gene	3.42801	3.61047	2.62418	3.92781	0.957638	2.32072	2.70156	1.55437	2.58154	2.45564	2.49169	2.79849	1.65076	0.287114	1.99611	0.944389	2.48457	No significant difference
WBGene00023574	Protein-coding gene	5.94057	5.61072	6.12061	6.0638	6.16709	6.50896	4.42053	4.44189	4.52907	6.97322	6.52607	6.548	7.1837	6.819	7.60842	3.75174	3.83821	Genotype-temperature interaction
WBGene00023575	Protein-coding gene	4.49214	4.2649	2.62418	3.57585	2.5426	3.50514	2.5908	3.13933	1.92946	1.52275	1.39439	2.50532	0.91379	0.249146	0.0410964	1.68135	1.63657	Genotype difference only
WBGene00023576	Protein-coding gene	4.05604	3.90233	3.27626	4.07288	3.76499	3.50514	2.08846	3.13933	2.58154	3.19261	4.06879	4.12479	4.73822	3.99331	4.07084	3.05987	1.63657	No significant difference
WBGene00023577	Protein-coding gene	3.13851	3.37182	2.98675	1.92604	2.83211	2.32072	2.17335	3.13933	1.92946	0.870677	0.459983	1.6446	2.02927	-0.48782	0.0410964	1.68135	0.899607	Genotype difference only
WBGene00023579	Protein-coding gene	2.34445	1.8146	2.98675	2.041	1.6946	-1.13871	1.7281	1.55437	0.728762	0.38525	2.25045	1.82148	1.13618	0.734573	0.0410964	2.52935	0.899607	No significant difference
WBGene00023580	Protein-coding gene	4.85201	3.58097	3.28594	1.92604	2.5426	2.56173	3.05396	3.48598	3.87699	3.57194	4.11533	4.12479	3.53828	3.45426	3.50053	1.01393	2.77408	Genotype-temperature interaction
WBGene00023581	Protein-coding gene	6.29221	5.32904	6.26225	6.79055	6.87806	6.77026	4.06922	3.71151	4.19752	6.33579	6.40623	6.65273	6.21151	5.82885	5.90024	5.51942	2.63657	Temperature difference only
WBGene00023583	Protein-coding gene	2.29051	3.14049	2.98675	1.44061	2.5426	2.03121	1.56763	-0.0305944	0.707067	1.76376	1.59749	1.15079	2.23572	1.09714	2.36302	-0.640574	-0.685355	Temperature difference only
WBGene00023584	Protein-coding gene	4.21651	3.74621	3.51726	4.47624	4.32687	3.61617	2.32947	2.29133	-0.877895	2.15079	3.09225	3.09832	3.08371	1.09714	1.26349	1.68135	-0.685355	Additive genotype & temperature difference
WBGene00023586	Protein-coding gene	4.05604	3.47491	4.46068	4.73339	4.50196	4.69418	5.08299	4.82739	5.75146	5.24323	4.98354	5.0849	4.59561	3.80986	4.12856	0.944389	-0.685355	Genotype-temperature interaction
WBGene00023587	Protein-coding gene	6.53844	5.18678	6.35598	6.83978	7.13423	7.77118	3.67343	3.66985	2.82254	6.11317	6.1096	6.13133	6.26547	6.75694	6.62104	3.88299	3.83821	Temperature difference only
WBGene00023589	Protein-coding gene	4.05604	3.97448	3.72372	3.64225	2.18003	3.50514	2.82716	3.66985	2.58434	2.45564	2.22552	2.86699	3.18681	3.0565	2.70406	0.944389	2.48457	No significant difference
WBGene00023591	Protein-coding gene	5.09786	5.15609	4.46068	4.73339	4.58245	4.14669	5.86956	5.96205	6.15553	4.03039	4.54745	4.22638	4.05675	2.88141	2.9797	4.40382	4.17263	Additive genotype & temperature difference
WBGene00023593	Protein-coding gene	3.66902	3.66132	4.06475	3.36661	3.89624	4.476	3.27289	3.42884	2.58154	2.45564	2.78191	2.86699	2.97268	1.09714	1.26349	1.68135	0.899607	Genotype difference only
WBGene00023594	Protein-coding gene	4.6185	3.8631	5.88291	5.18477	5.81562	5.43114	5.13057	5.24553	4.54837	6.535	6.1879	6.52935	5.72971	5.52092	6.04145	0.944389	1.63657	Genotype-temperature interaction
WBGene00023595	Protein-coding gene	2.29051	0.20189	-0.183175	1.44061	1.6946	2.03121	2.25352	2.29133	0.707067	3.10772	2.04495	3.62883	0.650755	-0.48782	1.62606	-0.640574	-0.685355	Genotype-temperature interaction
WBGene00023596	Protein-coding gene	4.1291	4.04555	0.651013	2.06251	2.89608	1.92665	3.26093	3.01466	2.29203	0.38525	1.68518	1.90427	0.650755	-1.96587	0.456134	0.944389	-0.685355	Genotype difference only
WBGene00023599	Protein-coding gene	2.29051	2.31737	1.40179	0.703646	0.957638	1.18322	0.744509	1.55437	-0.877895	1.23325	0.94541	0.66536	1.13618	0.249146	2.15657	-0.640574	-0.685355	No significant difference
WBGene00023600	Protein-coding gene	5.17803	4.54767	5.24309	5.83293	6.00203	5.60275	5.32484	4.9236	5.00475	3.42087	4.0207	3.62883	4.77177	3.41907	3.66559	1.68135	2.48457	Genotype difference only
WBGene00023601	Protein-coding gene	3.13851	2.07636	2.13875	1.92604	2.18003	2.56173	2.97481	1.55437	3.37003	6.56715	6.28271	6.49825	6.49373	5.95512	6.5276	2.16678	2.77408	Genotype-temperature interaction
WBGene00023603	Protein-coding gene	5.97377	4.26399	4.57171	6.26439	6.23951	5.83335	3.69152	3.42884	2.40221	6.69632	6.94219	6.99807	7.64398	7.21031	7.06943	3.26632	3.22154	Genotype-temperature interaction
WBGene00023605	Protein-coding gene	3.59307	1.42428	-0.183175	1.63653	1.27957	2.87921	4.03481	2.88135	2.91116	2.87068	2.53037	3.29763	3.08371	2.492	2.70406	0.944389	0.899607	Genotype-temperature interaction
WBGene00023606	Protein-coding gene	2.29051	1.78685	2.62418	0.703646	-0.627325	0.44625	-2.95593	2.29133	1.92946	-1.93668	-1.86195	-0.0716051	-1.67117	-2.07278	0.0410964	-0.640574	-0.685355	No significant difference
WBGene00023607	Protein-coding gene	4.47271	4.49957	4.57171	3.74707	3.07312	3.6567	3.31086	3.13933	2.29203	2.15079	2.99604	2.73575	3.18681	1.83411	3.21102	2.16678	2.48457	Temperature difference only
WBGene00023609	Protein-coding gene	7.9565	7.75684	7.45234	7.11447	6.19597	6.17608	7.64521	8.0015	7.51713	5.35794	5.50438	5.39871	6.78415	5.4586	6.4045	3.60735	2.122	Genotype-temperature interaction
WBGene00023610	Protein-coding gene	1.55354	2.52382	1.40179	0.703646	1.6946	-1.13871	0.503501	-0.0305944	1.44403	1.97021	1.30798	2.25032	-0.0862104	-0.48782	0.778062	0.944389	-0.685355	No significant difference
WBGene00023612	Protein-coding gene	3.13851	3.00925	2.13875	1.44061	0.957638	2.03121	-1.37097	1.55437	0.707067	-0.351715	-0.276983	0.66536	1.13618	1.38665	-1.54387	-0.640574	-0.685355	Temperature difference only
WBGene00023614	Protein-coding gene	5.58329	2.70439	6.29256	5.65784	6.3839	6.80965	2.97481	3.42884	2.82254	8.72243	8.99837	8.61839	8.93338	9.5643	9.39351	3.60735	4.17263	Genotype-temperature interaction
WBGene00023615	Protein-coding gene	3.42801	3.47491	4.77102	4.24797	3.46014	3.61617	3.38392	3.8763	1.44403	4.50627	4.20414	4.17632	2.85239	2.97161	3.09999	-0.640574	-0.685355	Genotype-temperature interaction
WBGene00023616	Protein-coding gene	2.38847	2.92161	2.17345	3.20615	3.07312	3.12801	1.46127	2.29133	2.29203	1.80342	0.94541	1.7839	0.756064	1.38665	1.70219	1.75174	-0.685355	Genotype difference only
WBGene00023621	Protein-coding gene	10.8151	8.59672	11.2843	11.5927	11.8264	12.127	9.4767	9.99091	9.28516	12.9251	12.2899	12.0233	13.0368	12.9877	13.3086	10.9929	11.4826	Additive genotype & temperature difference
WBGene00023623	Protein-coding gene	1.55354	0.20189	2.13875	0.703646	2.18003	2.56173	1.79896	1.55437	1.44403	2.81821	3.26734	2.25032	3.37322	3.48181	4.01072	0.944389	-0.685355	Genotype-temperature interaction
WBGene00023624	Protein-coding gene	1.55354	0.938856	-0.183175	-0.881316	-0.627325	-1.13871	-2.95593	-0.0305944	-0.877895	-1.93668	0.459983	0.66536	-0.0862104	-0.48782	-1.54387	-0.640574	-0.685355	No significant difference
WBGene00023626	Protein-coding gene	3.11154	4.16694	2.73263	2.26051	2.36924	4.55756	3.11395	2.30926	2.94228	0.581897	1.46957	0.588398	1.49875	0.779661	0.0410964	1.71141	0.899607	Genotype difference only
WBGene00023627	Protein-coding gene	2.77593	4.01839	3.51726	3.97666	3.34668	2.83582	3.81225	3.13933	3.98009	2.58688	2.98354	3.55289	2.34675	2.01468	2.5436	3.3229	1.87922	No significant difference
WBGene00023630	Protein-coding gene	5.74994	4.68302	6.85025	7.10168	6.85649	6.49791	6.38169	5.85205	6.45302	6.18744	6.12105	5.99448	5.19919	5.00403	5.05605	0.944389	0.899607	Genotype-temperature interaction
WBGene00023631	Protein-coding gene	4.26504	5.02632	4.67481	4.40409	4.65808	4.52235	1.99827	2.77676	2.58154	7.90091	7.90527	7.91493	5.59241	6.14361	6.03706	2.19064	2.29303	Genotype-temperature interaction
WBGene00023632	Protein-coding gene	2.77593	2.52382	1.40179	0.703646	0.957638	0.44625	0.213995	-0.0305944	0.707067	0.38525	-0.276983	-0.0716051	1.78826	-0.48782	0.0410964	-0.640574	2.122	No significant difference
WBGene00023633	Protein-coding gene	2.77593	3.74621	1.40179	1.44061	0.957638	-1.13871	1.79896	2.29133	1.44403	0.38525	-0.276983	1.15079	0.650755	-0.48782	-1.54387	-0.640574	-0.685355	Temperature difference only
WBGene00023634	Protein-coding gene	2.93167	2.86028	4.0711	3.795	3.94806	3.48195	3.95275	3.8763	4.2093	2.81821	2.2701	3.13351	2.57675	1.44764	2.15657	2.62069	1.08018	Genotype difference only
WBGene00023636	Protein-coding gene	6.19251	5.54811	5.30868	5.04942	4.92726	4.86146	4.70406	4.82739	4.95499	5.88074	6.00176	5.95046	7.185	6.50789	6.48309	5.29357	5.06462	Genotype-temperature interaction
WBGene00023640	Protein-coding gene	3.13851	2.52382	2.62418	4.32814	4.01653	4.35314	3.64398	-0.0305944	3.20957	3.94597	4.32788	4.49318	3.28302	1.83411	1.26349	-0.640574	-0.685355	Genotype-temperature interaction
WBGene00023641	Protein-coding gene	3.87547	4.23164	2.62418	3.36661	3.6206	3.2536	2.32947	1.55437	1.44403	2.58688	1.59749	-0.0716051	3.28302	2.45078	1.62606	2.52935	2.48457	Genotype-temperature interaction
WBGene00023642	Protein-coding gene	2.49696	3.45378	2.05386	3.52344	2.6946	2.10414	2.07501	2.33059	1.7713	3.10772	3.18245	2.86699	1.78826	3.59964	3.21102	0.944389	3.40211	No significant difference
WBGene00023643	Protein-coding gene	3.66902	2.52382	2.62418	2.28861	2.18003	2.32072	2.08846	2.77676	0.707067	0.38525	-1.86195	-0.0716051	0.650755	1.83411	0.0410964	-0.640574	-0.685355	No significant difference
WBGene00023644	Protein-coding gene	2.77593	2.52382	-0.183175	2.81912	0.957638	2.56173	0.771165	-0.0305944	1.92946	2.38525	2.22552	2.98729	2.02927	1.87208	2.36302	0.944389	0.899607	No significant difference
WBGene00023645	Protein-coding gene	3.42801	3.26078	3.72372	3.511	4.50196	3.61617	3.19382	3.42884	3.51442	2.9213	3.42346	3.7697	3.68638	3.13667	2.9797	2.52935	1.63657	No significant difference
WBGene00023646	Protein-coding gene	5.25398	3.90233	4.06475	5.22721	5.39504	5.12807	3.31086	3.42884	2.82254	2.9213	2.89294	3.20141	3.08371	2.68211	2.9797	2.52935	1.63657	Additive genotype & temperature difference
WBGene00023647	Pseudogene	2.77593	2.52382	2.13875	1.44061	0.957638	1.66864	-0.634002	2.29133	2.58154	0.38525	-1.86195	-1.65657	-1.67117	-2.07278	0.778062	-0.640574	0.899607	Genotype difference only
WBGene00023648	Protein-coding gene	6.95468	6.43071	6.71164	7.95473	7.22334	6.90946	6.7425	6.41235	6.6378	7.60027	8.38174	8.66177	6.75857	6.67729	6.59056	4.71698	3.56257	Genotype-temperature interaction
WBGene00023649	Protein-coding gene	6.62208	6.68364	6.65115	6.79816	6.14086	5.77567	1.33953	2.29133	1.44403	3.01752	3.86396	4.28646	3.94354	2.7852	2.77002	0.944389	-0.685355	Additive genotype & temperature difference
WBGene00023650	Protein-coding gene	1.55354	2.52382	1.40179	-0.881316	-0.627325	1.18322	2.20472	1.55437	3.1665	-0.351715	-0.276983	-1.65657	0.650755	-0.48782	0.778062	-0.640574	-0.685355	Genotype-temperature interaction
WBGene00023651	Protein-coding gene	1.55354	-1.38307	-0.183175	2.57812	0.957638	2.03121	1.56763	2.77676	0.707067	0.870677	-0.276983	1.51336	0.650755	-2.07278	-1.54387	1.68135	-0.685355	Genotype difference only
WBGene00023653	Protein-coding gene	3.13851	0.20189	2.13875	3.20615	2.18003	2.32072	3.98658	4.36172	3.76596	0.870677	2.04495	1.15079	2.57675	-0.48782	0.778062	0.944389	-0.685355	Genotype-temperature interaction
WBGene00023654	Protein-coding gene	3.42801	1.78685	2.62418	1.44061	0.957638	-1.13871	1.13153	1.55437	1.92946	1.23325	1.30798	1.15079	0.650755	0.734573	1.91557	-0.640574	-0.685355	No significant difference
WBGene00023655	Pseudogene	5.25398	5.73587	4.86122	3.87357	5.0451	4.14669	2.59866	1.55437	3.029	0.870677	0.459983	0.66536	-1.67117	-0.48782	0.0410964	-0.640574	-0.685355	Additive genotype & temperature difference
WBGene00023656	Protein-coding gene	2.29051	0.938856	2.98675	1.92604	2.18003	3.2536	1.13153	2.77676	-0.877895	0.38525	1.30798	-0.0716051	0.650755	-0.48782	1.26349	-0.640574	-0.685355	Genotype difference only
WBGene00023657	Protein-coding gene	1.55354	1.42428	2.13875	0.703646	0.957638	0.44625	0.744509	1.55437	1.44403	0.870677	0.459983	-0.0716051	1.13618	0.734573	-1.54387	-0.640574	-0.685355	No significant difference
WBGene00023658	Protein-coding gene	2.29051	2.86486	1.40179	1.44061	1.6946	0.44625	1.68793	2.29133	0.707067	0.870677	0.94541	1.15079	1.13618	1.62766	0.778062	0.944389	2.48457	No significant difference
WBGene00023662	Protein-coding gene	5.65487	6.64294	4.8623	5.53019	4.93395	5.91758	5.04316	5.35848	5.23238	1.59097	3.177	1.80738	2.33206	2.57107	2.99037	1.85092	0.899607	Genotype difference only
WBGene00023663	Protein-coding gene	1.55354	2.31737	-0.183175	0.703646	0.957638	0.44625	-0.148576	-0.0305944	0.707067	-0.351715	-1.86195	-1.65657	-1.67117	-2.07278	-1.54387	-0.640574	0.899607	Genotype difference only
WBGene00023664	Protein-coding gene	3.13851	3.00925	2.98675	2.81912	2.83211	1.66864	1.292	2.29133	1.44403	3.89621	2.53037	3.29763	2.72114	3.35348	3.50053	-0.640574	0.899607	No significant difference
WBGene00023665	Protein-coding gene	2.29051	3.14049	2.98675	3.02557	2.18003	2.56173	1.13153	1.55437	0.707067	1.97021	2.22552	2.4309	2.02927	1.38665	1.62606	-0.640574	0.899607	Temperature difference only
WBGene00023666	Protein-coding gene	2.29051	3.99003	2.13875	3.20615	3.27957	3.50514	1.13153	-0.0305944	2.29203	1.76376	1.30798	1.51336	0.650755	0.734573	0.778062	0.944389	-0.685355	Additive genotype & temperature difference
WBGene00023667	Protein-coding gene	2.77593	3.57112	2.13875	2.81912	0.957638	1.66864	1.56763	2.29133	1.92946	1.23325	2.04495	1.51336	1.13618	1.62766	0.778062	1.68135	-0.685355	No significant difference
WBGene00023668	Pseudogene	5.09786	6.43071	5.48925	4.32814	4.12756	3.61617	1.90205	-0.0305944	2.29203	0.38525	0.94541	2.04387	1.13618	0.249146	0.0410964	2.16678	0.899607	Genotype-temperature interaction
WBGene00023671	Protein-coding gene	2.77593	3.61848	2.62418	3.39506	-0.627325	3.31341	2.78241	-0.0305944	3.0481	0.870677	2.09888	1.15079	1.87315	1.44379	0.571611	1.35943	-0.685355	No significant difference
WBGene00023673	Protein-coding gene	2.77593	3.26078	3.27626	2.28861	2.83211	2.56173	2.32947	2.77676	2.82254	0.38525	1.83849	2.4309	-0.0862104	1.83411	0.0410964	3.26632	1.63657	Genotype difference only
WBGene00023676	Protein-coding gene	1.55354	1.78685	3.27626	1.44061	0.957638	2.94875	2.08846	2.29133	2.82254	1.97021	2.78191	3.09832	1.78826	3.80986	2.70406	1.68135	-0.685355	No significant difference
WBGene00023677	Protein-coding gene	3.66902	4.05853	4.67481	3.76254	4.86453	3.76818	5.48391	4.82739	5.18819	3.99406	4.56432	3.62883	4.70387	3.41907	3.41033	2.52935	2.77408	Genotype-temperature interaction
WBGene00023678	Protein-coding gene	2.6764	3.64735	1.40179	2.62118	3.84144	3.17136	2.50546	3.00503	2.29203	2.72945	2.87666	3.1277	3.33154	2.45078	2.15657	1.68135	-0.685355	No significant difference
WBGene00023681	Protein-coding gene	3.87547	2.86486	4.57171	4.61054	3.89624	4.07074	2.65878	1.55437	1.44403	5.05201	5.53893	5.37686	5.31751	5.48946	5.83984	-0.640574	1.63657	Genotype-temperature interaction
WBGene00023682	Protein-coding gene	-0.03142	-1.38307	2.0086	-0.881316	-0.627325	-1.13871	-2.95593	-0.0305944	3.46323	0.382843	1.47164	-0.716875	1.31307	-0.136565	0.13545	1.24658	2.47278	No significant difference
WBGene00023683	Protein-coding gene	1.55354	-1.38307	-0.183175	-0.881316	0.957638	-1.13871	0.213995	1.55437	0.707067	0.38525	0.459983	1.80286	1.78826	0.249146	-1.54387	-0.640574	1.63657	No significant difference
WBGene00023684	Protein-coding gene	2.29051	0.20189	1.40179	1.92604	0.957638	0.44625	0.213995	1.55437	1.44403	2.31125	2.89294	2.98729	2.97268	1.62766	3.58542	-0.640574	-0.685355	Genotype-temperature interaction
WBGene00023685	Protein-coding gene	3.87547	2.07636	2.98675	3.76254	3.6206	2.94875	0.213995	1.55437	1.44403	-0.351715	-1.86195	-0.0716051	-0.0862104	1.09714	1.91557	-0.640574	1.63657	Genotype-temperature interaction
WBGene00023686	Protein-coding gene	3.42801	3.66132	2.98675	0.749817	1.6946	2.34241	2.3352	1.64183	1.44403	1.76376	0.459983	1.15079	0.650755	0.927218	1.62606	-0.640574	-0.685355	Temperature difference only
WBGene00023688	Protein-coding gene	3.13851	3.82638	-0.183175	3.6464	2.18309	2.03121	2.25771	1.55437	2.58154	1.52275	0.94541	2.04387	2.02927	-0.48782	1.62606	1.68135	-0.685355	No significant difference
WBGene00023689	Protein-coding gene	2.29051	3.14049	2.98675	2.28861	1.6946	2.76818	3.31086	3.42884	2.29203	4.43836	4.61379	4.83674	5.04307	4.61372	4.43341	3.60735	2.48457	Genotype-temperature interaction
WBGene00023690	Protein-coding gene	4.21651	3.66132	2.62418	2.57812	0.957638	0.44625	2.08846	1.55437	1.92946	3.48959	3.18245	2.98729	2.97268	2.45078	3.09999	-0.640574	1.63657	Genotype-temperature interaction
WBGene00023691	Protein-coding gene	3.42801	3.01521	3.27626	1.92604	2.5426	2.0664	1.69472	1.55437	2.58154	-0.351715	1.59749	0.66536	1.78826	1.38665	2.15657	1.68135	0.899607	No significant difference
WBGene00023692	Protein-coding gene	3.42801	3.97448	2.98675	2.81912	3.46014	3.61617	4.41039	4.21733	4.79453	2.58688	2.99604	2.98729	3.94354	2.57107	3.21102	0.944389	0.899607	Genotype-temperature interaction
WBGene00023695	Protein-coding gene	-0.03142	0.20189	-0.183175	-0.881316	-0.627325	5.04621	3.6279	0.706371	-0.877895	6.79639	8.25085	7.42064	6.46948	8.32191	8.13551	3.27999	4.46052	Genotype-temperature interaction
WBGene00023697	Protein-coding gene	5.44307	6.01274	4.24309	4.04395	4.29551	4.07074	4.05635	3.13933	2.77746	4.33515	5.04283	5.34083	2.34088	2.56046	1.70114	6.26486	5.95852	Genotype-temperature interaction
WBGene00023698	Protein-coding gene	1.55354	2.70439	-0.183175	0.703646	1.6946	-1.13871	1.1238	-0.0305944	-0.877895	1.12222	-0.276983	1.15079	0.650755	-0.48782	-1.54387	-0.640574	1.63657	No significant difference
WBGene00023700	Pseudogene	7.28146	7.27871	6.19186	7.37135	7.06616	7.15131	2.71649	3.13933	1.92946	9.55868	9.64039	9.69492	8.71361	9.39023	9.41396	6.82703	7.22753	Genotype-temperature interaction
WBGene00023701	Protein-coding gene	4.49412	5.53573	5.42296	3.87395	3.28036	4.28862	3.24228	2.29133	2.29203	6.49279	6.48235	6.36024	5.88556	5.57827	5.87399	6.77802	7.91628	Genotype-temperature interaction
WBGene00023702	Protein-coding gene	3.87547	4.68302	4.46068	2.57812	2.5426	2.03121	1.56763	1.55437	2.58154	2.15079	2.53037	3.4763	1.49875	1.38665	1.62606	4.11431	4.44393	Genotype-temperature interaction
WBGene00023703	Protein-coding gene	4.92278	1.78685	4.34039	3.87357	4.58213	4.14669	4.80562	4.61326	4.47966	3.27278	3.34751	3.29763	4.16172	3.35348	3.21102	2.16678	-0.685355	Genotype-temperature interaction
WBGene00023704	Protein-coding gene	2.77593	3.14049	2.13875	3.76254	2.83211	2.03121	2.47098	2.77676	2.29203	4.40317	2.66162	3.55289	3.88342	3.21262	3.41033	2.52935	3.01508	No significant difference
WBGene00023705	Protein-coding gene	1.55354	0.20189	3.27626	2.89127	3.09514	1.70001	2.65568	1.89541	-0.877895	1.8835	0.94541	2.86699	3.74064	1.6915	2.13625	0.944389	0.41418	No significant difference
WBGene00023706	Protein-coding gene	1.55354	1.78685	1.40179	2.17758	1.63571	2.00634	2.00316	3.00503	1.44403	2.64075	-0.276983	1.80286	2.75029	1.96388	2.17661	0.944389	2.88233	No significant difference
WBGene00023710	Protein-coding gene	5.39484	5.33117	4.86122	6.08447	7.06616	5.49064	6.33178	6.15923	5.89029	4.47271	4.36687	4.32071	5.79643	4.07697	3.94799	3.75174	2.77408	Genotype difference only
WBGene00023714	Protein-coding gene	3.13851	2.52382	3.72372	2.57812	3.46014	2.94875	3.15259	4.21733	3.37003	3.19261	3.34751	3.38783	3.18681	1.09714	1.91557	2.52935	1.63657	No significant difference
WBGene00023716	Protein-coding gene	2.77593	2.44276	2.62418	2.48792	0.957638	2.03481	0.505443	1.55437	0.707067	2.4642	3.01252	2.7547	2.86375	1.87979	2.20234	1.8	2.22154	No significant difference
WBGene00023718	Protein-coding gene	2.77612	2.87068	4.34387	4.16308	4.79894	3.28083	4.28247	3.42884	3.76596	3.34872	3.56432	2.86699	3.37322	2.7852	2.70406	3.05987	2.122	No significant difference
WBGene00023726	Protein-coding gene	4.49431	4.43382	4.06475	3.4431	3.6206	3.38894	1.13758	-0.0305944	0.707067	2.45564	2.04495	3.62883	2.97268	2.68211	2.36302	2.16678	3.01508	Genotype-temperature interaction
WBGene00023727	Protein-coding gene	2.29051	1.42522	-0.183175	1.44061	2.18003	2.76818	-2.95593	-0.0305944	-0.877895	1.23325	0.459983	0.66536	1.78826	1.38665	2.9797	-0.640574	0.899607	Temperature difference only
WBGene00023731	Protein-coding gene	0.96858	-0.383072	-0.183175	0.118684	1.6946	0.44625	-0.148576	-0.0305944	0.122105	-0.936678	-1.86195	-0.656568	0.650755	0.249146	0.456134	-0.640574	-0.685355	No significant difference
WBGene00023734	Protein-coding gene	4.21651	3.82736	5.24309	4.79111	5.15404	5.60275	0.503501	-0.0305944	1.44403	3.73575	3.56432	3.83529	3.37322	2.7852	3.09999	1.93289	0.899607	Genotype-temperature interaction
WBGene00023739	Protein-coding gene	2.29051	0.20189	2.13875	1.92604	0.957638	-1.13871	0.744509	-0.0305944	0.707067	1.52275	1.30798	1.15079	0.650755	-0.48782	-1.54387	-0.640574	0.899607	No significant difference
WBGene00023741	Protein-coding gene	5.0042	4.925	6.15782	5.74986	6.23183	6.17193	5.55027	4.9236	4.79453	4.06946	3.99604	4.77003	4.42686	3.80986	3.27376	2.52935	2.57338	Genotype difference only
WBGene00023742	Protein-coding gene	3.43869	4.05829	4.56181	4.85201	4.81021	3.95354	4.43453	4.4231	3.13392	5.29496	4.98233	4.76263	4.66716	4.33472	3.56451	4.63297	5.07792	No significant difference
WBGene00023744	Protein-coding gene	4.61244	4.10878	5.7941	4.56163	4.74423	4.86691	3.89759	4.05687	3.76841	2.81821	2.78191	2.1105	2.24339	2.68579	1.26349	0.944389	2.122	Genotype difference only
WBGene00023745	Protein-coding gene	3.13851	2.34666	2.98675	3.95157	4.6432	3.54779	4.29631	4.61326	4.3299	3.50073	3.75276	3.54586	3.94118	3.13398	2.15657	-0.640574	-0.685355	Genotype-temperature interaction
WBGene00023746	Protein-coding gene	0.843049	2.07636	2.62418	1.92604	1.6946	1.66864	1.63091	1.55437	1.44403	1.23325	1.59749	1.15079	-1.67117	-2.07278	0.778062	-0.640574	-0.685355	Genotype difference only
WBGene00023747	Protein-coding gene	1.77593	0.20189	2.13875	0.703646	-0.627325	0.44625	0.503501	-0.0305944	-0.877895	2.18943	1.30798	1.51336	-1.67117	-2.07278	-1.54387	0.944389	0.899607	No significant difference
WBGene00023748	Protein-coding gene	2.77593	2.07636	2.62418	1.92604	2.5426	2.03121	-0.634002	1.55437	-0.877895	-0.351715	-1.86195	-1.65657	-1.67117	-2.07278	-1.54387	-0.640574	-0.685355	Genotype-temperature interaction
WBGene00023749	Protein-coding gene	6.81407	7.12684	6.41674	5.69143	5.0451	4.94869	4.27654	4.94941	4.1665	4.26128	3.91733	4.1083	4.17131	3.58858	4.53053	2.55284	2.48457	Additive genotype & temperature difference
WBGene00023759	Protein-coding gene	3.86757	4.21354	2.99236	2.63442	1.6946	2.25857	3.12196	2.77069	1.65686	1.3664	0.859427	1.25807	1.91412	1.33495	2.63271	1.76152	-0.685355	No significant difference
WBGene00023760	Protein-coding gene	4.14622	4.24607	3.72372	3.87357	2.83211	3.61617	0.969181	0.68653	1.44403	2.18393	3.37554	3.72269	2.29777	2.88149	2.75883	2.35509	1.51746	Temperature difference only
WBGene00023761	Protein-coding gene	1.55354	-1.38307	1.40179	-0.881316	2.18003	2.32072	-2.95593	-0.0305944	-0.877895	-0.351715	-1.86195	-1.65657	-1.67117	-2.07278	-1.54387	-0.640574	-0.685355	Genotype difference only
WBGene00023762	Protein-coding gene	2.29051	1.78685	2.98675	1.92604	2.18003	2.94875	-0.153043	1.55437	0.707067	0.870677	2.62145	2.71736	1.13618	1.09714	1.90328	0.860731	1.80539	Temperature difference only
WBGene00023763	Protein-coding gene	3.92278	2.72545	1.81682	2.71287	2.27957	2.49989	0.336851	-0.0305944	0.707067	1.76376	1.59749	2.53748	1.26743	0.90994	1.03529	-0.640574	0.314645	Temperature difference only
WBGene00023764	Protein-coding gene	4.21651	4.44982	2.98675	2.81912	0.957638	0.44625	2.97481	3.13933	1.44403	0.870677	1.30798	0.66536	-1.67117	-0.48782	-1.54387	0.944389	2.122	Additive genotype & temperature difference
WBGene00023765	Protein-coding gene	3.13851	3.47491	3.51726	3.76254	3.6206	2.03121	4.0553	4.49297	3.37003	3.42087	2.66162	2.4309	3.68638	2.17515	1.26349	0.944389	2.77408	No significant difference
WBGene00023767	Protein-coding gene	8.82967	9.0656	8.72071	8.79326	8.81361	9.03246	8.55141	8.78674	8.49556	-0.351715	1.3908	1.80286	1.78826	1.38665	1.39853	4.58953	3.03316	Genotype-temperature interaction
WBGene00023769	Protein-coding gene	2.29051	4.28935	2.13875	2.57812	2.18003	2.76818	0.95096	-0.0305944	0.709318	2.45564	2.53037	1.80286	2.23572	2.31954	1.62606	2.81886	0.899607	Temperature difference only
WBGene00023770	Protein-coding gene	4.82656	5.15609	3.72372	3.36661	2.5426	2.94875	3.61393	2.29133	0.707067	0.870677	0.94541	1.15079	-0.0862104	-2.07278	0.778062	0.944389	2.122	Additive genotype & temperature difference
WBGene00023771	Protein-coding gene	2.60534	1.44606	3.5179	3.02788	-0.591883	0.492922	1.10568	-0.0305944	0.825123	1.97172	1.61518	2.25032	0.650755	0.868182	0.778062	0.98419	0.899607	No significant difference
WBGene00023772	Protein-coding gene	3.66902	4.09888	3.22282	1.87357	2.5426	3.50514	3.21372	3.13933	2.58154	3.5558	3.41285	3.79572	3.2076	3.09714	2.5436	5.10282	5.36235	Genotype-temperature interaction
WBGene00023773	Protein-coding gene	4.58749	3.45487	5.02628	4.61054	5.47571	4.07074	4.92059	4.61326	4.1665	4.33145	4.41418	4.32071	5.30611	4.231	3.94799	3.64071	3.83821	No significant difference
WBGene00023774	Protein-coding gene	2.29051	-1.38307	2.13875	0.703646	-0.627325	-1.11477	-2.95593	1.55437	-0.877895	0.870677	-0.276983	-1.40804	1.13618	0.249146	-1.54387	1.68135	1.6881	No significant difference
WBGene00023775	Protein-coding gene	1.55354	3.14049	2.62418	2.57812	-0.611895	2.32072	3.06651	1.55437	2.82254	2.15079	2.78191	2.4309	1.13618	1.86582	0.778062	2.52935	0.899607	No significant difference
WBGene00023776	Protein-coding gene	5.09786	5.09266	4.34039	4.73339	5.25532	3.90568	5.10477	5.09869	3.64567	3.79124	4.16042	4.40952	4.70387	3.99331	3.21102	3.60735	3.70696	No significant difference
WBGene00023777	Protein-coding gene	3.42801	3.14128	3.13875	2.58034	0.957638	1.66864	-0.634002	-0.0305944	-0.877895	0.648285	1.60686	2.87546	-0.0280864	0.801687	0.0410964	2.81886	3.4576	Genotype-temperature interaction
WBGene00023778	Protein-coding gene	6.763	6.88839	5.83919	4.61054	4.58213	4.35314	3.23389	4.49297	3.76596	-0.351715	0.459983	-0.0716051	-0.0862104	-2.07278	-1.54387	1.68135	0.899607	Genotype-temperature interaction
WBGene00023779	Protein-coding gene	1.55354	1.42428	-0.183175	0.703646	-0.627325	-1.13871	-1.95593	-0.0305944	-0.877895	-1.93668	-1.86195	-1.65657	-1.67117	-0.48782	-1.54387	-0.640574	-0.685355	No significant difference
WBGene00023783	Protein-coding gene	3.42801	3.47491	2.13875	0.703646	0.957638	2.03121	-0.148576	-0.0305944	-0.877895	0.38525	2.38598	2.25032	-1.67117	-2.07278	0.0410964	2.16678	1.63657	Genotype-temperature interaction
WBGene00023788	Protein-coding gene	4.27601	5.01691	4.57171	4.73958	3.76499	4.85924	1.53592	-0.0305944	-0.877895	4.08569	3.42346	3.20141	3.94354	2.31954	3.66559	2.81886	3.40211	Genotype-temperature interaction
WBGene00023791	Protein-coding gene	2.77593	4.01357	3.27626	2.81912	2.83211	3.2536	-0.0490399	-0.0305944	-0.877895	3.01752	2.66162	2.4309	1.13618	2.97161	1.26349	2.16678	2.48457	Genotype-temperature interaction
WBGene00023792	Protein-coding gene	1.55354	0.20189	-0.183175	1.92604	0.957638	-1.13871	-0.148576	-0.0305944	0.707067	0.870677	1.59749	0.66536	-0.0862104	0.249146	0.0410964	-0.640574	0.899607	No significant difference
WBGene00023793	Protein-coding gene	2.77593	0.938856	-0.183175	-0.881316	-0.627325	0.44625	-2.95593	-0.0305944	0.707067	1.23325	-1.86195	1.15079	2.02927	0.249146	-1.54387	-0.640574	0.899607	No significant difference
WBGene00023795	Protein-coding gene	3.42801	3.66132	3.27626	3.97666	3.27957	3.10921	3.45346	1.55437	1.92946	2.81821	2.38598	2.04387	3.28302	2.7852	2.70406	2.52935	1.63657	No significant difference
WBGene00023797	Protein-coding gene	2.29051	2.86486	2.13875	2.81912	3.27957	2.32072	3.58323	2.29133	3.37003	1.76376	1.83849	1.51336	1.49875	1.38665	0.0410964	2.81886	3.40211	Genotype difference only
WBGene00023804	Protein-coding gene	3.42801	3.26078	3.27626	3.02557	4.12756	3.2536	-0.634002	-0.0305944	1.44403	1.52275	3.09225	2.59136	3.37322	3.54193	3.50053	1.68135	0.899607	Temperature difference only
WBGene00023805	Protein-coding gene	2.29051	2.52382	2.62418	3.97666	4.32687	3.10921	4.42777	4.05687	4.40751	3.19261	3.56432	3.20141	4.00125	3.13667	2.84845	3.88299	1.63657	Genotype-temperature interaction
WBGene00023807	Protein-coding gene	1.55354	0.938856	3.72372	2.57812	3.89624	2.76818	1.43639	2.29133	1.92946	1.23325	-1.86195	-0.0716051	0.650755	0.249146	0.778062	1.68135	1.63657	Genotype difference only
WBGene00023808	Protein-coding gene	3.66902	4.10878	4.34039	4.8466	6.26749	4.58921	5.42345	5.64183	4.90346	4.40317	4.11533	4.17632	5.46838	3.48181	2.5436	2.52935	3.01508	Genotype-temperature interaction
WBGene00023809	Protein-coding gene	5.09786	5.33117	4.86122	4.24797	5.88047	4.92738	5.20898	5.32696	4.73681	3.94597	4.32788	4.3658	4.55765	3.76011	3.81369	1.68135	2.122	Genotype-temperature interaction
WBGene00023810	Protein-coding gene	4.61244	4.54767	4.46068	4.40409	4.79894	4.07074	4.94494	4.36172	5.05284	4.66324	3.91941	4.12479	4.59561	3.80986	3.50053	-0.640574	2.48457	Genotype-temperature interaction
WBGene00023811	Protein-coding gene	4.72347	5.91155	6.00665	4.90004	5.34996	4.79202	5.74104	5.75077	5.27185	4.95814	5.17148	5.16361	5.46838	4.7474	4.23749	3.88299	3.56257	No significant difference
WBGene00023812	Protein-coding gene	4.3609	5.18396	5.7941	3.76254	2.83211	2.92018	2.97007	2.77676	1.82254	5.68212	5.55297	5.60082	3.88342	3.48181	3.09999	2.16678	3.22154	Temperature difference only
WBGene00023813	Protein-coding gene	1.55354	2.33787	2.98675	0.703646	0.957638	0.598253	2.09718	2.29133	2.029	1.30279	1.01537	1.15079	2.02927	0.734573	0.0410964	2.16678	-0.685355	No significant difference
WBGene00023814	Protein-coding gene	2.29051	2.52382	2.62418	2.57812	3.07312	2.32072	2.53592	3.42884	3.029	1.23325	0.459983	0.66536	2.85239	2.31954	0.0410964	2.16678	-0.685355	No significant difference
WBGene00023816	Protein-coding gene	4.49214	4.10878	4.46068	4.67327	4.65808	4.35314	5.61772	5.32696	4.90346	3.42087	2.78191	2.73575	4.30611	2.7852	2.84845	3.44689	2.77408	Genotype difference only
WBGene00023817	Protein-coding gene	4.82656	4.72545	4.94611	4.61054	5.91183	5.05111	5.72706	5.39567	5.27185	3.89621	3.56432	4.17632	5.07029	3.70858	2.70406	3.05987	2.122	Genotype difference only
WBGene00023818	Protein-coding gene	1.55354	1.42428	1.40179	2.57812	2.18003	2.03121	2.17337	2.77676	2.58154	1.00192	1.59749	1.51438	-0.0862104	0.734573	0.778062	1.68135	1.63657	Genotype difference only
WBGene00023820	Protein-coding gene	-0.03142	0.976209	1.40179	-0.881316	-0.627325	-1.13871	-2.79188	-0.0305944	-0.877895	0.916748	-1.86195	1.5824	-0.0209983	0.249146	0.0410964	2.52935	3.01508	Genotype-temperature interaction
WBGene00023821	Protein-coding gene	1.55354	0.938856	-0.183175	0.703646	0.957638	0.44625	1.99827	1.55437	-0.877895	1.52275	0.459983	2.04387	-0.0862104	-0.48782	-1.54387	-0.640574	-0.685355	No significant difference
WBGene00023822	Protein-coding gene	3.42801	2.07636	4.34039	4.47624	4.58213	4.96981	2.47033	3.8763	2.58154	5.81152	5.45094	6.02291	5.62345	6.65854	6.17723	3.05987	2.77408	Genotype-temperature interaction
WBGene00023824	Protein-coding gene	1.55354	0.20189	-0.183175	-0.881316	-0.627325	1.18322	-0.634002	-0.0305944	-0.877895	-0.351715	0.459983	0.66536	-1.67117	0.249146	0.778062	-0.640574	0.899607	No significant difference
WBGene00023826	Protein-coding gene	2.77593	3.47491	4.20914	3.02557	3.07312	1.18322	1.99827	1.55437	2.29203	1.52275	2.22552	1.80286	2.72114	1.38665	1.91557	2.16678	2.122	No significant difference
WBGene00023827	Protein-coding gene	1.55354	2.31737	-0.183175	0.703646	-0.627325	-1.13871	-0.634002	-0.0305944	-0.877895	0.38525	-0.276983	-1.65657	-1.67117	-2.07278	0.0410964	0.944389	2.48457	Genotype-temperature interaction
WBGene00023828	Protein-coding gene	4.61244	4.88371	5.7189	4.47624	5.78207	4.58921	5.07639	5.25481	5.18819	5.77068	6.0268	5.65632	5.76346	5.2401	4.56466	3.75174	3.22154	Genotype-temperature interaction
WBGene00023829	Protein-coding gene	1.70555	0.938856	-0.183175	2.35835	0.957638	1.66864	1.43639	-0.0305944	1.92946	-1.09406	1.87846	1.15079	2.02927	1.62766	1.0411	1.68135	3.01626	No significant difference
WBGene00023830	Protein-coding gene	5.6965	5.7768	6.12061	5.62648	6.00203	5.57553	5.219	5.0138	5.96759	5.00584	4.79627	5.23825	4.51865	4.15604	4.01072	2.81886	3.70696	Genotype difference only
WBGene00023834	Protein-coding gene	2.29051	2.70439	2.62418	1.92604	2.83211	-1.13871	0.503501	-0.0305944	-0.877895	5.28249	5.35722	5.2623	3.75509	4.194	4.33878	5.54925	4.86923	Additive genotype & temperature difference
WBGene00023836	Protein-coding gene	3.42801	3.39623	2.13875	1.94018	2.38465	1.18322	2.37726	2.77676	1.92946	1.66885	0.0989457	2.04387	1.63	0.0671482	0.330603	-0.640574	0.899607	No significant difference
WBGene00023839	Protein-coding gene	3.66902	3.37182	2.98675	2.81912	2.5426	2.03121	2.17335	1.55437	2.29203	2.58688	3.18245	2.59136	2.57675	2.45078	1.26349	2.16678	2.77408	No significant difference
WBGene00023840	Protein-coding gene	1.55354	2.70439	1.40179	1.44061	0.957638	-1.13871	0.503501	1.55437	2.29203	-0.351715	-0.276983	1.15079	-1.67117	-0.48782	0.0410964	2.16678	0.899607	No significant difference
WBGene00023841	Protein-coding gene	7.70329	8.13066	8.40554	5.88687	5.43876	5.40045	3.70228	3.8763	3.64567	7.65016	7.84369	7.7163	6.25364	5.93284	5.87399	7.99967	7.65004	Genotype-temperature interaction
WBGene00023842	Protein-coding gene	6.1584	6.28226	7.22703	6.33785	7.38948	6.24499	6.68251	6.93519	6.19892	6.12115	5.88625	6.23083	6.51978	6.06054	5.30162	4.11431	4.5241	Genotype-temperature interaction
WBGene00023843	Protein-coding gene	5.58329	5.7768	5.10223	4.24797	5.15404	4.10921	4.79226	5.17886	4.87699	5.4941	5.65867	5.64306	4.97268	5.29021	4.31411	4.67412	5.09144	No significant difference
WBGene00023844	Protein-coding gene	11.1246	11.4603	11.4063	10.9353	10.7419	10.6675	11.2217	11.4635	11.1033	11.022	11.1612	11.1072	10.6304	10.5027	10.693	10.6289	10.9205	No significant difference
WBGene00023859	Protein-coding gene	0.96858	1.20189	1.40179	2.57812	1.6946	-0.55375	-0.95593	-0.0305944	-0.877895	-1.93668	-0.276983	-1.65657	-1.67117	-2.07278	-1.54387	-0.640574	0.0516102	Genotype difference only
WBGene00023860	Protein-coding gene	1.55354	0.616928	2.62418	1.11868	1.6946	0.668642	1.04407	0.969406	-0.877895	-1.93668	-0.276983	-1.65657	-0.0862104	-1.07278	-1.54387	0.359426	0.0516102	Genotype difference only
WBGene00023865	Protein-coding gene	2.77593	1.78685	1.40179	1.44061	2.83211	3.38485	1.13153	2.77676	0.707067	3.01752	2.89294	3.09832	3.08371	3.54193	4.01072	1.68135	1.63657	No significant difference
WBGene00023866	Protein-coding gene	2.29051	2.07636	2.62418	2.81912	2.18003	0.44625	2.53245	2.77676	3.37003	0.870677	1.59749	2.04387	1.13618	0.734573	0.0410964	-0.640574	2.122	No significant difference
WBGene00023867	Protein-coding gene	3.42801	2.70439	2.13875	3.02557	4.32687	3.61617	4.22398	4.9236	4.25139	1.52275	2.04495	1.80286	3.82068	2.45078	1.62606	1.68135	0.899607	Temperature difference only
WBGene00023868	Protein-coding gene	2.29051	2.52382	1.40179	1.92604	2.83211	2.32072	3.55186	1.55437	3.98009	1.97021	1.59749	0.66536	1.78826	1.09714	1.26349	0.944389	1.63657	No significant difference
WBGene00023869	Protein-coding gene	2.77593	3.14049	4.77102	3.76254	4.73023	3.99057	4.69512	4.72429	4.40751	3.55518	2.89294	2.4309	3.94354	3.28477	2.70406	1.68135	0.899607	Genotype-temperature interaction
WBGene00023870	Protein-coding gene	5.01297	4.80675	5.88291	5.22721	5.1006	4.41588	4.35695	4.82739	4.33156	4.3671	4.70791	4.49318	4.83662	4.26707	3.81369	4.31362	3.9585	No significant difference
WBGene00023875	Protein-coding gene	3.13851	2.86486	4.06475	1.82564	2.83211	2.93168	2.92193	4.86359	2.50457	0.870677	-0.276983	0.66536	1.49875	0.734573	2.70406	-0.640574	-0.685355	No significant difference
WBGene00023883	Protein-coding gene	2.29051	2.70439	3.27626	4.16308	1.6946	2.94875	2.47033	2.29133	1.44403	4.29214	4.67721	4.3658	4.98704	4.79758	4.72292	5.66321	5.33701	Genotype difference only
WBGene00023888	Protein-coding gene	4.3609	4.72866	5.48925	4.61054	5.39504	4.476	5.37946	5.32696	5.23063	5.30173	5.17588	5.02993	5.58621	4.52713	3.94799	3.60735	2.77408	Genotype-temperature interaction
WBGene00023889	Protein-coding gene	5.43365	5.74738	4.81633	5.83263	5.96214	5.3221	6.50654	5.7841	6.15727	4.46196	4.19695	3.86458	4.84221	4.2676	4.18468	4.63624	4.18167	Genotype difference only
WBGene00023890	Protein-coding gene	3.13851	2.31737	1.43698	1.44061	1.6946	0.44625	1.88537	2.29133	3.0763	-1.57432	0.94541	1.51336	1.49875	0.603078	0.215594	0.730874	1.81714	No significant difference
WBGene00023891	Protein-coding gene	3.13851	1.78685	2.98675	0.703646	2.18003	1.66864	1.90205	1.55437	1.92946	4.98219	4.98354	4.85123	4.55765	4.55657	4.33878	3.26632	3.70696	Genotype difference only
WBGene00023895	Protein-coding gene	5.17803	2.52382	5.17438	6.27856	5.84841	5.8038	2.17385	3.42884	2.60922	5.92983	4.64585	4.78672	5.46838	4.61372	5.6753	2.81886	3.01508	Temperature difference only
WBGene00023898	Protein-coding gene	1.55354	0.20189	-0.183175	-0.881316	1.6946	-1.13871	-0.634002	-0.0305944	0.707067	-0.351715	-1.86195	-1.65657	-1.67117	-2.07278	0.0410964	-0.640574	-0.685355	No significant difference
WBGene00023900	Protein-coding gene	4.31015	3.38431	4.63769	3.65943	3.4402	3.47403	1.64857	0.0427788	0.558569	5.29287	5.39691	4.96692	5.73622	6.04853	5.74968	2.16678	2.77408	Additive genotype & temperature difference
WBGene00023901	Protein-coding gene	3.67722	2.31737	2.69515	3.61925	3.46691	3.92198	1.68628	3.27521	1.44403	4.52399	3.67339	3.80713	4.48542	4.22072	4.00334	1.04748	-0.547852	Genotype-temperature interaction
WBGene00023905	Protein-coding gene	-0.0307067	0.20189	-0.183175	-0.881316	-0.627325	-1.13788	0.745234	-0.0305944	-0.877895	1.23325	-0.276983	0.676856	0.27636	-2.07278	-1.54387	1.99169	1.63657	No significant difference
WBGene00023906	Protein-coding gene	2.29051	0.20189	1.40179	0.705087	1.6946	1.20524	1.43645	1.55437	1.92946	-1.90999	-0.276983	-0.0716051	0.650755	-2.07278	0.0410964	1.69752	-0.685355	No significant difference
WBGene00023907	Protein-coding gene	4.05604	4.88371	4.94611	3.97666	5.1006	4.28755	4.28247	2.77676	4.0763	4.12941	3.69264	4.53326	5.09701	4.11704	4.18405	2.81886	2.122	No significant difference
WBGene00023912	Protein-coding gene	1.55354	0.20189	-0.183175	-0.881316	-0.627325	-0.875679	-2.95593	-0.0305944	-0.877895	-1.93668	-1.86195	-1.65657	-1.67117	-0.459805	1.27926	-0.640574	0.899607	Genotype-temperature interaction
WBGene00023913	Protein-coding gene	3.53737	2.81044	3.88291	-0.881316	1.78771	3.1671	0.450062	1.55437	0.707067	4.29609	4.71936	4.86749	3.26069	4.2052	4.0142	5.71012	5.35292	Genotype-temperature interaction
WBGene00023917	Pseudogene	11.538	10.3619	11.5743	11.8495	11.9488	12.0022	9.21969	9.26814	8.01566	11.7252	11.9293	11.9917	12.0242	11.8031	11.8305	10.8326	10.5429	Genotype-temperature interaction
WBGene00023918	Protein-coding gene	-0.03142	-0.383072	0.816825	-0.881316	-0.627325	-1.13871	-0.370968	1.1918	0.344497	0.1788	5.48235	5.13698	4.67376	4.78022	6.00303	4.75174	6.16013	Genotype difference only
WBGene00023921	Protein-coding gene	2.77593	3.26078	2.13875	1.44061	3.07312	1.66864	3.15259	2.77676	2.7466	0.870677	2.04495	1.15079	2.33673	1.38665	-1.36329	2.52935	1.63657	No significant difference
WBGene00023922	Protein-coding gene	4.05604	3.37182	4.06475	4.40409	4.58213	4.14669	4.32019	4.82739	4.40751	4.33011	3.87016	4.12479	4.70387	4.15604	3.41033	2.81886	3.22154	No significant difference
WBGene00023923	Protein-coding gene	3.13851	2.07636	1.40179	0.703646	2.18003	3.10921	2.92671	1.55437	3.029	1.23325	1.30798	2.25032	2.23572	0.734573	1.91557	1.68135	1.63657	No significant difference
WBGene00023924	Protein-coding gene	3.4704	4.11706	4.21502	3.31799	4.32356	3.53659	4.65676	4.25481	4.37005	3.97659	3.99122	4.06093	4.18328	3.26422	2.64652	5.04922	4.6672	No significant difference
WBGene00023927	Protein-coding gene	3.42801	3.00925	3.51726	4.32814	3.89624	2.81548	4.00496	3.42884	2.82254	2.9213	2.66162	2.59136	3.68638	1.38665	1.26349	1.68135	-0.685355	Genotype difference only
WBGene00023931	Protein-coding gene	4.05604	3.85817	4.86122	3.511	4.01653	3.71927	3.16647	3.8763	4.90346	3.10772	3.18245	3.38783	3.08371	3.65514	3.94799	2.16678	3.83821	No significant difference
WBGene00023932	Protein-coding gene	4.61244	4.72545	4.86122	3.97666	4.73023	5.40047	3.34786	2.77676	2.29203	4.90881	4.67721	4.91329	3.68638	3.21262	3.74154	2.16678	3.40211	Additive genotype & temperature difference
WBGene00023933	Protein-coding gene	4.92278	4.74159	4.94611	4.29217	4.98739	3.71927	4.41565	5.10567	4.61471	4.61791	4.51309	4.3658	4.23572	4.15934	3.66559	3.64225	3.34439	No significant difference
WBGene00023934	Protein-coding gene	2.29051	2.58664	3.5337	2.85565	2.18027	0.446375	1.4368	-0.0305944	1.44403	-0.351322	1.34668	0.343676	0.91379	1.12633	0.778062	1.68975	2.122	Genotype-temperature interaction
WBGene00023935	Protein-coding gene	5.94586	5.71917	6.04564	5.18477	6.31519	5.05111	5.22066	5.17886	4.95499	5.8771	5.58927	5.5626	6.00831	4.79758	4.12856	3.60735	-0.685355	Genotype-temperature interaction
WBGene00023936	Protein-coding gene	2.29051	3.47491	3.51726	4.16308	3.6206	3.50514	4.6215	4.49297	3.98009	2.58688	3.26734	2.86699	3.82068	3.0565	1.91557	2.81886	1.63657	No significant difference
WBGene00023938	Protein-coding gene	1.55354	0.938856	-0.183175	2.28861	-0.627325	-1.13871	-2.95593	-0.0305944	-0.877895	-1.93668	0.459983	-1.65657	-1.67117	1.09714	-1.54387	-0.640574	2.122	No significant difference
WBGene00023940	Protein-coding gene	5.01297	5.58271	5.96657	4.61054	4.23066	3.81548	2.92671	3.66985	2.58154	1.97021	2.89294	2.25032	2.41629	2.7852	1.91557	-0.640574	2.48457	Additive genotype & temperature difference
WBGene00023941	Protein-coding gene	2.29051	2.31737	3.90429	2.81912	1.6946	2.94875	1.80043	-0.0305944	2.29203	3.42087	3.81048	3.09832	2.23572	2.01468	2.15657	2.81886	2.122	No significant difference
WBGene00023944	Protein-coding gene	3.44374	2.5459	2.16382	2.13148	2.25671	0.488037	0.830952	0.0938792	0.865494	0.158975	-0.620937	0.57373	-1.67117	-0.48782	-1.1813	1.07063	-0.407988	Genotype difference only
WBGene00023947	Protein-coding gene	1.55354	1.81366	2.98675	1.45931	1.6946	3.38975	-1.37097	-0.0305944	-0.740392	1.76376	0.94541	-0.0716051	1.49875	0.249146	1.26349	1.68135	-0.685355	Temperature difference only
WBGene00023949	Protein-coding gene	3.87547	4.10878	3.27626	3.511	4.32687	3.2536	3.73057	3.13933	2.82254	2.58688	1.83849	1.51336	3.08371	2.7852	1.62606	-0.640574	-0.685355	Genotype-temperature interaction
WBGene00023956	Protein-coding gene	0.96858	1.42428	1.81682	-0.881316	-0.627325	-1.13871	-2.95593	-0.0305944	-0.877895	-1.93668	-1.86195	-1.65657	-1.67117	-2.07278	0.778062	-0.640574	0.314645	Genotype-temperature interaction
WBGene00023957	Protein-coding gene	3.87547	5.05987	5.02628	4.40409	5.1006	3.99057	5.48286	5.90014	4.25139	6.2482	6.42807	6.05079	5.56723	5.06677	5.35095	3.26632	3.70696	Genotype-temperature interaction
WBGene00023958	Protein-coding gene	4.05604	3.14049	2.62418	3.02557	3.6206	1.18322	3.78554	3.8763	3.37003	3.48959	2.78191	3.09832	3.45811	3.35348	2.84845	0.944389	2.48457	No significant difference
WBGene00023959	Protein-coding gene	4.21651	2.86486	3.27626	3.20615	2.5426	2.56173	2.71649	2.77676	1.92946	2.15079	1.59749	2.4309	2.41629	0.734573	0.778062	1.68135	-0.685355	No significant difference
WBGene00023960	Pseudogene	5.85122	5.92981	5.54475	5.68854	4.23066	5.05111	5.44067	5.69733	5.18819	3.84468	4.67721	4.71847	4.21147	3.76011	3.81369	-0.640574	1.63657	Genotype-temperature interaction
WBGene00023961	Protein-coding gene	2.29051	3.00925	1.40179	3.20615	0.957638	1.66864	2.87696	3.13933	3.51442	2.9213	3.18245	3.62883	2.23572	2.68211	3.31411	3.88299	5.19729	No significant difference
WBGene00023962	Protein-coding gene	5.85122	5.18678	6.47504	6.93247	8.08348	5.87251	7.3167	7.08835	6.69953	5.7428	5.9646	6.07814	6.87186	5.27595	4.68495	4.11431	2.77408	Genotype-temperature interaction
WBGene00023963	Protein-coding gene	1.55354	-1.38307	2.13875	-0.881316	2.5426	0.44625	-2.95593	-0.0305944	-0.877895	-1.93668	-1.86195	-1.65657	-1.67117	-2.07278	-1.54387	2.16678	2.122	Genotype-temperature interaction
WBGene00023964	Protein-coding gene	3.42801	3.26078	4.57171	3.76254	4.32687	3.81548	3.75832	3.42884	3.76596	1.23325	1.30798	1.80286	3.37322	0.734573	1.91557	2.16678	-0.685355	Genotype difference only
WBGene00023966	Protein-coding gene	2.29051	4.68302	3.72372	3.87357	4.50196	3.50514	3.93889	3.13933	3.76596	4.83151	4.2878	4.27417	4.16172	3.80986	3.31411	3.05987	2.77408	No significant difference
WBGene00023968	Protein-coding gene	4.49214	4.72545	5.02628	4.8466	4.92726	3.38485	4.26324	3.8763	4.79453	3.84468	4.54745	4.64721	4.47857	3.9045	2.70406	0.944389	3.56257	No significant difference
WBGene00023969	Protein-coding gene	1.55354	2.70439	2.13875	2.57812	0.957638	1.18322	0.503501	3.13933	1.44403	1.97021	2.04495	1.15079	1.78826	1.38665	1.91557	3.05987	3.56257	No significant difference
WBGene00023970	Protein-coding gene	1.55354	3.04798	1.40179	2.81912	0.957638	1.86129	2.11732	3.13933	1.92946	3.42087	3.09225	3.29763	2.02927	3.28477	1.91557	3.29354	3.56257	No significant difference
WBGene00023971	Protein-coding gene	6.41152	6.20938	6.29256	5.7186	6.51223	6.21002	6.22149	5.75077	5.46195	7.08191	6.06287	6.45717	6.49373	5.64832	5.375	3.05987	4.06953	Genotype-temperature interaction
WBGene00023972	Protein-coding gene	5.25398	5.38992	5.84804	6.53654	7.5973	5.73165	7.1669	7.46925	6.47083	5.83811	5.74539	5.92086	7.05334	5.98791	5.1976	2.52935	3.70696	Genotype-temperature interaction
WBGene00023975	Protein-coding gene	1.55354	2.07636	1.40179	1.44061	0.957638	-1.13871	-0.148576	-0.0305944	0.707067	1.23325	1.59749	1.51336	2.02927	0.249146	0.778062	0.944389	-0.685355	No significant difference
WBGene00023977	Protein-coding gene	3.13851	2.93886	2.98675	2.92604	3.83211	2.18322	3.78554	3.66985	4.25139	1.87068	2.13805	1.80286	2.32883	-0.0727821	1.0411	1.94439	2.48457	Genotype difference only
WBGene00023978	Protein-coding gene	-0.03142	2.03543	-0.183175	-0.881316	-0.627325	-1.13871	2.04179	-0.0305944	-0.877895	-1.93668	-0.861945	-1.65657	-1.67117	-2.07278	-1.54387	-0.640574	-0.685355	No significant difference
WBGene00023983	Protein-coding gene	5.36402	5.45639	5.02866	4.28295	5.06222	4.44717	2.75845	3.5939	1.88156	-1.93668	0.459983	0.66536	0.650755	0.249146	0.0410964	2.52935	1.31464	Genotype-temperature interaction
WBGene00023984	Protein-coding gene	6.11833	5.15609	6.35598	6.71114	7.03801	7.08529	3.34785	2.29133	3.98009	3.27278	2.89294	3.83529	3.88342	2.88141	3.41033	3.05987	2.48457	Genotype-temperature interaction
WBGene00023985	Protein-coding gene	3.13851	2.70439	2.62418	3.76254	4.12756	2.94875	2.08846	2.29133	1.44403	2.31125	2.38598	1.80286	2.02927	2.17515	0.778062	0.944389	-0.685355	Genotype difference only
WBGene00023987	Protein-coding gene	2.77593	0.938856	-0.183175	0.703646	0.957638	3.10921	-0.148576	-0.0305944	-0.877895	1.52275	0.459983	1.51336	1.78826	2.45078	1.62606	-0.640574	-0.685355	No significant difference
WBGene00023989	Protein-coding gene	8.05073	8.00279	8.76811	8.19283	9.72472	8.1719	8.7275	8.77998	8.3144	7.99849	7.61581	7.58899	8.67645	7.42507	6.8782	5.86722	6.16013	Genotype-temperature interaction
WBGene00023990	Protein-coding gene	5.09786	4.76668	5.64971	5.26843	5.74771	4.69418	5.66246	4.82739	5.78032	4.66324	4.2878	4.49318	5.31751	3.70858	2.9797	3.75174	3.70696	Genotype difference only
WBGene00023991	Protein-coding gene	3.87547	2.70439	4.34039	3.64225	4.12756	4.07074	3.48701	2.29133	2.58154	1.52275	2.66162	-0.0716051	2.97268	2.31954	3.21102	0.944389	2.77408	No significant difference
WBGene00023992	Protein-coding gene	3.87547	4.28935	5.17438	5.62648	5.88047	4.83857	5.49115	5.52399	5.05284	5.57902	5.45189	5.23825	6.02231	3.70858	3.50053	-0.640574	2.48457	Genotype-temperature interaction
WBGene00023994	Protein-coding gene	3.13851	3.37182	2.98675	0.703646	2.83211	1.66864	0.213995	-0.0305944	-0.877895	0.648285	-0.276983	-1.65657	1.14359	1.09714	1.27043	1.68135	-0.685355	Genotype-temperature interaction
WBGene00023995	Protein-coding gene	4.21651	4.80675	5.7941	4.73339	3.6206	4.21884	3.93889	4.21733	3.76596	5.20287	3.91941	4.22978	3.68638	4.20052	4.64596	2.52935	2.48457	No significant difference
WBGene00024000	Protein-coding gene	4.49214	4.54767	4.57171	5.62648	5.74771	5.5195	4.26324	4.36172	4.33156	4.72153	5.03287	5.2623	6.42158	7.768	7.28586	5.66321	6.83034	Additive genotype & temperature difference
WBGene00024001	Protein-coding gene	4.05604	3.97448	4.67481	3.76254	4.58213	3.99057	3.58323	4.05687	3.64567	3.19261	3.75276	4.17632	4.00125	3.54193	2.36302	0.944389	0.899607	No significant difference
WBGene00024003	Protein-coding gene	2.29051	3.57112	1.40179	-0.881316	-0.627325	0.44625	0.95096	1.55437	1.44403	0.870677	1.30798	2.4309	0.650755	-0.48782	1.26349	-0.640574	-0.685355	Temperature difference only
WBGene00024005	Protein-coding gene	10.1752	10.4742	10.511	10.1076	9.75719	10.0645	9.90164	10.34	9.51649	8.6331	8.52997	8.72156	8.61423	8.551	8.67646	9.98543	9.75998	Genotype-temperature interaction
WBGene00024006	Protein-coding gene	3.61105	1.69778	2.54257	2.13858	2.98529	1.9156	-2.9422	1.59345	-0.670496	-0.050483	1.0999	2.41818	2.57698	-0.343508	0.504851	1.68135	2.19432	Genotype-temperature interaction
WBGene00024007	Protein-coding gene	1.55354	0.938856	1.40179	-0.881316	0.957638	0.44625	-0.634002	-0.0305944	-0.877895	0.38525	0.459983	2.04387	2.23572	2.88141	2.84845	-0.640574	0.899607	Genotype-temperature interaction
WBGene00024008	Protein-coding gene	1.05147	2.17372	3.52382	3.17596	1.78171	-0.149853	1.51181	1.55437	1.59477	1.97021	2.38598	2.59136	1.13618	1.09714	0.778062	1.68135	0.899607	No significant difference
WBGene00024009	Protein-coding gene	1.77593	-1.38307	0.0512902	0.884219	-0.627325	0.920181	-2.95593	-0.0305944	-0.877895	-1.93668	0.94541	0.776392	2.28302	0.734573	1.26349	-0.640574	-0.685355	No significant difference
WBGene00024015	Protein-coding gene	1.55354	1.42428	1.40179	0.703646	0.957638	0.44625	1.292	-0.0305944	-0.877895	-1.93668	0.459983	1.80286	-1.67117	-2.07278	-1.54387	-0.640574	-0.685355	Genotype difference only
WBGene00024016	Protein-coding gene	1.55354	-1.38307	-0.183175	-0.881316	-0.627325	0.44625	-1.37097	-0.0305944	-0.877895	-0.351715	1.13805	-1.65657	-0.0862104	1.09714	0.778062	-0.640574	-0.685355	No significant difference
WBGene00024017	Protein-coding gene	9.93241	9.57402	9.11396	9.71554	7.93275	8.22256	7.66992	7.9693	9.56187	12.7535	11.9611	12.7809	12.0293	12.6834	13.1598	12.4403	13.0361	Genotype difference only
WBGene00024022	Protein-coding gene	6.97981	6.05156	8.1962	7.94205	8.81769	7.78907	8.11754	8.22207	7.97073	6.8414	6.84886	6.86307	7.96	6.819	6.36902	3.75174	5.29192	Genotype-temperature interaction
WBGene00024023	Protein-coding gene	2.79608	2.73314	3.58639	4.70558	4.1054	3.69595	4.6301	4.9439	4.31006	2.73411	3.58528	3.12337	4.95857	3.64935	2.76415	1.75349	-0.605249	Genotype-temperature interaction
WBGene00024024	Protein-coding gene	-0.0290741	2.53606	1.40179	2.07838	-0.627325	1.18322	0.753441	-0.0305944	0.707067	0.870677	2.04495	1.80286	1.78826	2.01468	2.15657	0.944389	0.899607	No significant difference
WBGene00024026	Protein-coding gene	3.50145	2.68957	1.30225	2.43117	0.124363	1.96593	1.02164	-0.0305944	1.74409	3.15683	3.64444	2.98729	3.32475	4.46413	4.08695	4.37933	4.35904	Genotype-temperature interaction
WBGene00024027	Protein-coding gene	2.55354	1.788	3.27626	3.20615	0.957638	1.18322	2.11788	3.13933	3.029	3.67803	3.56432	3.29763	3.08371	3.59964	2.9797	5.73447	5.50447	No significant difference
WBGene00024028	Protein-coding gene	5.01297	4.6393	5.5225	5.22721	6.14086	5.09011	6.27048	5.64183	5.75146	4.90881	5.03287	5.58184	5.42686	4.61372	4.56466	3.26632	2.122	Genotype-temperature interaction
WBGene00024029	Protein-coding gene	5.09786	4.44982	5.24309	4.32814	5.39504	4.79202	4.81886	5.0138	4.79453	5.37621	4.87952	5.33212	5.50874	4.61372	3.8824	-0.640574	3.40211	Genotype-temperature interaction
WBGene00024030	Protein-coding gene	1.55354	0.20189	1.40179	1.44061	1.6946	1.66864	2.71649	3.66985	1.92946	1.76376	1.59749	2.25032	1.78826	2.31954	2.36302	2.16678	1.63657	No significant difference
WBGene00024031	Protein-coding gene	3.42801	2.52382	4.67481	4.16308	4.32687	3.90568	4.20394	3.8763	4.54837	3.94597	3.56432	3.7697	3.94354	3.70858	2.36302	0.944389	2.122	Genotype-temperature interaction
WBGene00024032	Protein-coding gene	1.55354	-1.38307	-0.183175	-0.881316	-0.627325	-1.13871	-2.95593	1.55437	0.707067	-1.93668	0.459983	-0.0716051	-1.67117	-2.07278	-1.54387	0.944389	-0.685355	No significant difference
WBGene00024033	Protein-coding gene	4.21651	5.02632	5.30868	3.76254	5.34996	4.58921	4.37499	5.25481	4.54837	6.38975	5.91284	6.26824	5.72971	5.29354	5.25055	3.05987	1.63657	Genotype-temperature interaction
WBGene00024034	Protein-coding gene	5.89932	5.48729	5.69947	5.62648	6.61108	5.20114	6.68612	6.34445	5.86357	5.32071	5.17148	5.67435	6.30037	4.9825	4.4785	4.11431	4.06953	Genotype-temperature interaction
WBGene00024035	Protein-coding gene	2.29051	0.20189	1.40179	1.92604	-0.627325	-1.13871	0.95096	3.42884	2.29203	-0.351715	0.459983	0.66536	-1.67117	-2.07278	-1.54387	-0.640574	-0.685355	No significant difference
WBGene00024037	Protein-coding gene	3.13851	3.47545	3.90429	3.87478	4.79894	3.90568	1.68793	1.55437	1.44403	7.05484	6.37167	6.48809	7.15855	6.67205	6.95199	2.81886	2.48457	Genotype-temperature interaction
WBGene00024039	Protein-coding gene	5.32613	5.51866	6.78261	5.7769	6.21817	5.6557	5.86105	5.8023	6.17739	5.72866	5.76303	5.81104	6.28883	5.47411	5.17038	2.81886	2.77408	Genotype-temperature interaction
WBGene00024041	Protein-coding gene	3.20676	3.60949	3.35762	3.47306	1.88427	2.65749	1.90038	2.5353	1.07007	1.37335	1.88957	2.00264	2.10344	2.02865	0.750419	4.19878	4.69515	Genotype-temperature interaction
WBGene00024045	Protein-coding gene	3.13851	1.78685	3.51726	1.92604	-0.627325	2.56173	1.43639	1.55437	1.44403	4.47271	4.82456	4.49318	3.08371	3.80986	2.70406	3.05987	2.122	Genotype difference only
WBGene00024046	Protein-coding gene	7.70329	7.27871	7.84473	7.60652	8.27656	7.85281	8.22584	8.38303	7.3842	7.19518	6.94863	7.28888	8.38275	7.0795	6.66071	5.24207	5.19729	Genotype-temperature interaction
WBGene00024051	Protein-coding gene	1.55354	-1.26278	-0.183175	-0.881316	-0.627325	-1.13871	-0.148576	-0.0305944	-0.877895	-1.93668	-0.276983	0.66536	2.02927	1.09714	2.5436	0.944389	-0.685355	Genotype difference only
WBGene00024057	Protein-coding gene	6.21526	6.26101	6.22163	5.91549	7.25983	6.03558	6.31853	6.48205	6.01219	6.21369	5.91317	6.08235	7.20068	6.11192	5.54371	3.60735	3.18613	Genotype-temperature interaction
WBGene00024058	Protein-coding gene	3.13851	3.00925	2.62418	3.87357	4.41707	3.2536	4.84497	4.72429	3.64567	2.45564	2.22552	0.66536	2.85239	2.17515	0.0410964	2.16678	2.122	Genotype difference only
WBGene00024059	Protein-coding gene	2.53987	3.86369	4.22755	4.16476	3.91248	2.82137	3.61252	4.02252	2.61853	3.81298	4.14444	2.98326	4.12672	2.90113	1.917	2.52935	2.821	No significant difference
WBGene00024060	Protein-coding gene	2.77593	4.28935	2.13875	3.64225	0.957638	2.94875	0.513095	1.55437	0.707067	1.52275	2.53037	1.51336	1.49875	2.31954	2.84845	-0.640574	0.899607	Temperature difference only
WBGene00024063	Protein-coding gene	1.55354	2.34166	2.62418	1.44061	0.957638	1.66864	-2.95593	1.55437	-0.877895	0.870677	1.30798	-1.65657	-0.0862104	-0.48782	0.0410964	1.68135	0.899607	Genotype-temperature interaction
WBGene00024064	Protein-coding gene	2.29051	1.79534	-0.183175	1.92604	0.957638	2.03121	-0.147145	-0.0305944	-0.877895	1.76376	1.83849	1.51336	2.72114	3.28477	2.70406	-0.640574	0.899607	No significant difference
WBGene00024065	Protein-coding gene	3.42801	2.52382	3.51726	1.44061	0.957638	0.44625	2.20735	3.13933	2.29203	-1.93668	-1.86195	1.15079	-1.67117	-2.07278	-1.54387	-0.640574	-0.685355	Additive genotype & temperature difference
WBGene00024066	Protein-coding gene	2.29051	2.62385	2.62418	3.36661	3.18003	1.66864	3.02135	3.66985	0.707067	1.64828	2.30798	1.59136	-1.67117	1.12885	1.1191	3.75174	3.75205	Genotype-temperature interaction
WBGene00024067	Protein-coding gene	5.80147	5.38511	4.94611	5.7186	5.60149	4.64265	6.08024	6.03549	5.23063	4.80479	4.44184	4.22608	5.40564	3.99331	3.66559	3.88299	3.56257	No significant difference
WBGene00024068	Protein-coding gene	2.77593	3.66132	3.72372	3.36661	4.32687	4.14669	4.59096	5.46126	3.98009	4.0406	3.91941	3.55289	4.21147	3.9045	2.36302	2.81886	2.122	Genotype-temperature interaction
WBGene00024070	Protein-coding gene	1.55354	0.938856	-0.183175	1.44061	2.5426	1.66864	0.503501	-0.0305944	-0.877895	2.58688	2.78321	2.86713	2.72114	3.2851	2.36302	-0.640574	0.899607	No significant difference
WBGene00024071	Protein-coding gene	5.06734	5.37122	4.53367	4.85512	4.60256	4.23369	5.80424	5.66174	4.79791	3.75564	3.87099	3.25032	2.68313	3.42902	3.29899	2.90314	3.57111	Genotype difference only
WBGene00024072	Protein-coding gene	2.7782	2.12	2.13926	2.28944	-0.627325	1.86372	4.49091	5.12077	4.24485	0.870677	0.94541	1.15079	-0.0862104	0.249146	1.91718	-0.640574	-0.612752	Genotype-temperature interaction
WBGene00024073	Protein-coding gene	9.3788	9.68755	9.17245	9.19327	8.97995	8.59204	8.44221	8.25975	8.71122	4.6003	4.68239	4.6643	2.90356	4.17274	3.85554	6.30943	6.32077	Genotype-temperature interaction
WBGene00024074	Protein-coding gene	4.05604	4.44982	4.57171	4.90004	4.65808	4.07074	4.95696	5.8023	4.67669	5.77068	5.31796	5.16361	6.16803	5.06677	4.83117	3.26632	3.70696	Genotype-temperature interaction
WBGene00024075	Protein-coding gene	4.21651	4.6393	5.48925	5.56163	5.91183	4.58921	5.63278	5.90014	5.23063	4.63318	4.98354	4.53326	5.60495	3.94959	4.28902	1.68135	3.22154	Genotype-temperature interaction
WBGene00024076	Protein-coding gene	3.13851	2.31737	4.67481	3.87357	3.76499	3.50514	4.32019	3.66985	4.1665	3.67803	3.75276	3.20141	4.55765	3.9045	3.09999	2.16678	2.77408	No significant difference
WBGene00024077	Protein-coding gene	5.99491	5.7651	5.80526	5.46355	4.98739	4.84357	5.2166	5.26936	6.43398	5.13284	4.84295	4.73829	3.69784	4.43367	4.76622	4.88461	5.00802	No significant difference
WBGene00024078	Protein-coding gene	-0.03142	1.42428	1.40179	2.57812	2.18003	1.18322	-1.37097	-0.0305944	-0.877895	3.42087	2.66162	2.8671	3.37325	3.13667	3.50053	0.944389	0.899607	Temperature difference only
WBGene00024079	Protein-coding gene	2.29051	1.78685	1.40179	3.02557	2.5426	1.66864	-0.148576	-0.0305944	1.44403	2.58688	2.22552	2.59136	3.53828	2.78565	2.70406	1.68135	0.899607	Temperature difference only
WBGene00024080	Protein-coding gene	4.21651	4.41125	4.77102	3.97666	0.957638	-1.13871	2.87696	3.13933	2.58154	0.870677	1.59749	2.04387	-1.65496	-0.48782	-1.54387	0.944389	-0.685355	Additive genotype & temperature difference
WBGene00024081	Protein-coding gene	10.8931	9.84534	12.0083	11.4408	11.82	11.8473	8.58011	9.00558	8.30491	11.9896	11.821	11.6985	10.9197	11.5247	11.5415	8.54508	9.12465	Genotype-temperature interaction
WBGene00024083	Protein-coding gene	5.52317	4.68302	5.69947	5.26843	5.60149	5.43114	5.29673	5.39567	4.47966	6.5986	6.67333	6.99807	7.99948	7.27816	7.77128	8.0212	7.87307	Genotype difference only
WBGene00024084	Protein-coding gene	2.77593	0.211278	-0.183175	1.44061	0.957638	0.44625	-0.631699	1.55437	1.44403	-0.351715	0.459983	1.51336	1.49875	1.83411	2.36302	1.68135	0.899607	No significant difference
WBGene00024085	Protein-coding gene	3.87547	0.948442	1.40688	3.20615	3.07312	1.72636	0.988928	-0.0305944	0.707067	-0.351715	0.561266	0.66536	1.49875	1.69981	2.15657	1.35943	3.56257	Genotype-temperature interaction
WBGene00024086	Protein-coding gene	3.42801	3.14675	4.57171	3.02557	4.01653	2.76818	3.55186	3.8763	2.29203	2.81821	2.38598	1.51336	3.68638	3.0565	2.15657	0.95352	1.97761	No significant difference
WBGene00024087	Protein-coding gene	4.92278	4.17152	4.57171	3.64225	4.23066	3.61617	5.13683	5.64183	4.67669	2.45564	2.66162	3.09832	4.00125	2.7852	1.26349	3.05987	0.899607	No significant difference
WBGene00024088	Protein-coding gene	1.55354	3.90233	3.90429	3.511	4.86453	2.03121	4.52789	4.49297	4.25139	4.47271	4.2878	4.32071	4.30611	3.70858	3.74154	2.52935	3.22154	Genotype-temperature interaction
WBGene00024089	Protein-coding gene	2.77593	4.23164	4.86122	4.54495	4.86453	4.88892	4.93657	5.09869	4.90346	5.37621	5.10384	5.30922	4.70674	4.72163	4.56466	4.00328	4.98707	No significant difference
WBGene00024090	Protein-coding gene	3.66902	1.42428	3.90429	3.36661	3.27957	2.56173	3.31086	4.61326	3.64567	1.52275	1.83849	1.80286	3.08371	1.38665	1.26349	-0.640574	0.899607	No significant difference
WBGene00024091	Protein-coding gene	4.61244	5.09266	4.94611	4.47624	5.12251	4.41588	5.36148	5.17886	5.05284	3.73575	4.0207	4.01586	5.14901	2.88141	3.74154	4.78569	3.83821	No significant difference
WBGene00024093	Protein-coding gene	3.42801	2.08437	2.87572	1.92604	2.87252	3.1135	-1.36126	1.55437	-0.877895	2.27779	2.18015	2.30244	1.78897	-0.48782	2.36302	-0.640574	-0.640267	Temperature difference only
WBGene00024094	Pseudogene	4.49214	5.09266	4.86122	3.76254	2.5426	1.66864	1.56763	2.29133	2.58154	0.38525	0.459983	-1.65657	1.13618	0.734573	0.0410964	-0.640574	-0.685355	Genotype-temperature interaction
WBGene00024100	Protein-coding gene	5.58329	4.88371	5.17438	4.79111	4.41707	5.30423	2.17335	2.29133	2.29203	5.44703	5.66944	5.81104	5.14901	5.27595	5.57507	2.52935	2.77408	Temperature difference only
WBGene00024104	Protein-coding gene	3.13851	3.26078	2.98675	2.28861	0.957638	2.56173	-2.95593	-0.0305944	-0.877895	2.9213	2.38598	1.15079	2.23572	1.83411	2.70406	-0.640574	-0.685355	Temperature difference only
WBGene00024105	Protein-coding gene	1.55354	1.78685	2.13875	1.44061	2.18003	2.03121	0.744509	1.55437	-0.877895	-0.351715	-0.276983	0.66536	0.650755	-2.07278	0.0410964	-0.640574	-0.685355	Genotype difference only
WBGene00024117	Protein-coding gene	1.55354	0.20189	1.40179	0.703646	-0.627325	0.44625	-2.95593	-0.0305944	-0.877895	-1.93668	-1.86195	-1.65657	-1.67117	-2.07278	-1.54387	0.944389	-0.685355	Genotype-temperature interaction
WBGene00024124	Protein-coding gene	1.76048	2.07636	2.62418	0.703646	0.957638	1.18322	1.57211	-0.0305944	-0.877895	0.489587	0.519447	-0.0716051	1.20727	-2.07278	0.0410964	-0.640574	1.63657	No significant difference
WBGene00024126	Protein-coding gene	3.13851	-1.38307	-0.183175	1.92604	-0.627325	1.18322	-1.37097	-0.0305944	-0.877895	0.870677	1.30798	1.15079	2.02927	1.09714	1.26349	2.16678	0.899607	No significant difference
WBGene00024128	Protein-coding gene	2.29051	0.20189	-0.183175	0.703646	0.957638	0.44625	2.17335	2.29133	0.707067	0.870677	-1.86195	-1.65657	0.650755	1.09714	-1.54387	0.944389	1.63657	No significant difference
WBGene00024130	Protein-coding gene	3.13851	2.07636	3.90429	2.81912	4.12756	3.71927	-0.634002	-0.0305944	-0.877895	3.55518	3.42346	3.20141	3.94354	3.80986	3.66559	0.944389	-0.685355	Temperature difference only
WBGene00024132	Protein-coding gene	3.13851	2.07636	2.62418	2.28861	3.46014	3.38485	-0.634002	-0.0305944	-0.877895	-0.351715	-1.86195	-1.65657	0.650755	-0.48782	-1.54387	-0.640574	-0.685355	Genotype-temperature interaction
WBGene00024138	Protein-coding gene	5.33751	5.75103	5.12943	4.59451	4.44163	3.4559	3.85579	3.3463	2.93675	3.71628	3.31557	3.77986	3.85194	3.95422	3.92573	4.27829	4.7195	Genotype-temperature interaction
WBGene00024141	Protein-coding gene	2.29051	0.938856	-0.183175	-0.881316	-0.627325	-1.13871	-1.37097	-0.0305944	0.707067	-1.93668	-1.86195	-1.65657	-1.67117	-0.48782	-1.54387	-0.640574	-0.685355	No significant difference
WBGene00024149	Protein-coding gene	6.19609	5.51402	6.45738	6.90976	7.71923	6.18448	7.73568	8.37284	7.2919	4.50871	4.27308	4.6966	5.89966	3.64371	2.63953	0.0963918	2.37354	Genotype-temperature interaction
WBGene00024150	Protein-coding gene	6.22657	6.33118	7.90113	7.3292	7.76597	6.86776	7.85623	8.19449	7.26262	4.90778	3.89198	4.54847	5.6916	3.15323	3.91988	0.944389	1.36301	Genotype-temperature interaction
WBGene00024159	Protein-coding gene	2.29051	3.26078	2.62418	1.44061	0.957638	0.44625	2.77199	2.77676	1.44403	-1.93668	-0.276983	-1.65657	-1.67117	-2.07278	-1.54387	-0.640574	-0.685355	Genotype difference only
WBGene00024163	Protein-coding gene	1.55354	1.42428	1.40179	-0.881316	-0.627325	1.18322	0.213995	-0.0305944	0.707067	0.870677	-0.276983	-0.0716051	-1.67117	-2.07278	-1.54387	-0.640574	-0.685355	No significant difference
WBGene00024164	Protein-coding gene	3.66902	4.17152	3.72372	2.3917	2.18003	2.32072	0.213995	1.55437	0.707067	2.70718	2.04495	2.25032	2.23572	1.62766	1.91557	-0.640574	-0.685355	Temperature difference only
WBGene00024165	Protein-coding gene	2.29051	0.938856	-0.183175	1.92604	2.83211	1.18322	0.503501	1.55437	-0.877895	2.31125	2.89294	3.29763	2.72114	1.09714	1.91557	0.944389	-0.685355	No significant difference
WBGene00024167	Protein-coding gene	2.29051	3.82638	2.98675	3.20615	2.18003	3.10921	2.59866	2.77676	3.029	1.76376	2.22552	2.59136	1.78826	2.17515	1.62606	-0.640574	-0.685355	Genotype-temperature interaction
WBGene00024168	Protein-coding gene	4.27407	4.72113	5.21074	4.52762	4.88734	5.25937	4.45403	4.18318	1.88772	2.03626	3.02735	1.51336	1.8083	0.856135	1.98863	1.68135	-0.685355	Genotype difference only
WBGene00024169	Protein-coding gene	5.5285	5.69836	4.1029	5.27879	4.55793	4.96014	5.99062	5.32696	5.08585	2.66605	1.51151	1.15079	2.22084	1.5577	3.2854	0.944389	0.899607	Genotype difference only
WBGene00024177	Protein-coding gene	3.2416	3.69758	3.8326	2.11868	3.14191	3.22851	-2.91846	-0.0305944	0.707067	9.81675	9.85022	9.71035	8.92739	9.59347	9.72831	9.29323	9.73123	Genotype-temperature interaction
WBGene00024180	Protein-coding gene	1.95682	0.938856	2.16461	-0.14435	0.977958	-0.707734	-1.15139	0.0271211	-0.877895	1.8066	0.997441	2.14542	2.02927	2.78988	1.93039	0.947596	1.51633	Additive genotype & temperature difference
WBGene00024181	Protein-coding gene	3.13851	4.04319	4.57171	4.07288	4.98739	4.83857	4.89582	4.9236	3.64567	2.70718	2.38598	2.59136	4.05675	2.17515	2.36302	1.68135	3.40211	Genotype difference only
WBGene00024182	Protein-coding gene	2.77593	3.3755	2.66098	1.94043	1.70683	1.69886	2.71964	0.0874474	2.37284	1.98127	2.24513	2.59136	2.02927	1.63601	1.64416	2.24576	1.65025	No significant difference
WBGene00024183	Protein-coding gene	1.55354	0.938856	1.40179	3.20615	2.83211	1.18322	2.47033	3.42884	2.29203	3.27278	4.20414	3.38783	3.18681	3.13667	3.21102	-0.640574	-0.685355	Genotype-temperature interaction
WBGene00024199	Protein-coding gene	2.29051	0.20189	4.57171	4.07288	3.46014	4.07074	0.213995	2.29133	1.44403	4.80479	3.62991	4.68328	4.30611	4.52713	4.52222	1.68135	3.01508	Temperature difference only
WBGene00024215	Protein-coding gene	1.55354	1.61693	2.23186	0.993153	3.30679	-0.195296	0.961125	2.55437	2.50816	2.15079	0.94541	1.15079	3.18681	0.51218	0.778062	-0.640574	0.314645	No significant difference
WBGene00024220	Protein-coding gene	3.66902	2.86486	2.62418	1.44061	1.6946	1.66864	0.213995	-0.0305944	0.707067	1.23325	1.30798	1.51336	0.650755	1.09714	1.91557	4.91402	6.79846	Genotype-temperature interaction
WBGene00024230	Protein-coding gene	3.13851	3.00925	4.46068	2.57812	2.18003	3.61617	-2.95593	-0.0305944	0.122105	2.31125	2.78191	2.04387	1.13618	2.7852	2.70406	-0.640574	-0.685355	Temperature difference only
WBGene00024231	Protein-coding gene	1.55354	1.42428	1.40179	2.81912	-0.627325	3.38485	2.53592	2.29133	3.37003	1.52275	1.59749	1.80286	2.23572	1.38665	0.0410964	-0.640574	-0.685355	Genotype-temperature interaction
WBGene00024233	Protein-coding gene	1.55354	1.42428	-0.183175	0.703646	2.18003	0.44625	-1.37097	-0.0305944	0.707067	-1.93668	0.459983	-1.65657	0.650755	1.09714	0.0410964	-0.640574	-0.685355	No significant difference
WBGene00024242	Protein-coding gene	1.55354	2.70439	1.40179	1.44061	2.18003	2.32072	1.79896	2.90801	1.44403	1.26496	2.69702	2.68921	1.78826	1.62766	0.778062	0.944389	0.899607	No significant difference
WBGene00024243	Protein-coding gene	4.21651	4.88371	5.69947	5.56163	6.03089	4.41588	5.37946	5.58412	4.95499	5.99996	4.8523	5.11162	5.46838	4.93845	4.38687	1.68135	2.122	Genotype-temperature interaction
WBGene00024244	Protein-coding gene	2.77593	2.9728	2.62418	0.703646	2.83211	1.18322	2.33188	3.13933	2.29203	3.01752	2.72847	2.04387	2.57675	1.38665	1.51503	-0.640574	1.63657	No significant difference
WBGene00024251	Protein-coding gene	2.29051	3.00925	3.27626	0.703646	1.6946	0.44625	1.59251	3.8763	1.44403	1.76376	2.04495	2.4309	-1.67117	-0.48782	-1.54387	0.944389	0.899607	Genotype difference only
WBGene00024253	Protein-coding gene	5.01626	4.29844	4.56867	4.53672	3.80582	3.66383	4.3041	-0.0305944	4.17097	7.84825	7.77466	8.176	7.81934	7.00178	6.99983	9.1329	8.85825	Genotype-temperature interaction
WBGene00024265	Protein-coding gene	1.55354	2.52382	3.51726	3.20615	4.65808	3.81548	3.64398	3.66985	4.1665	1.76376	2.79076	2.60299	3.75509	1.09714	1.26349	1.68135	2.48457	Genotype difference only
WBGene00024266	Protein-coding gene	4.49214	3.57112	5.02628	3.64225	4.32687	3.71927	3.38392	3.66985	3.98009	3.27278	3.42346	3.83529	4.11019	3.0565	2.15657	-0.640574	-0.685355	Genotype-temperature interaction
WBGene00024267	Protein-coding gene	2.77593	2.31737	2.13875	2.81912	3.07312	3.10921	3.41911	3.13933	3.51442	2.70718	3.09225	1.51336	2.72114	2.01468	2.15657	2.81886	3.40211	No significant difference
WBGene00024268	Protein-coding gene	5.09786	4.29	5.24309	4.7789	4.98739	4.35314	4.32019	4.49297	3.76596	3.73575	4.44184	4.45196	3.94354	3.76011	3.86105	4.31575	3.70696	No significant difference
WBGene00024269	Protein-coding gene	8.39064	8.30421	8.97162	8.50381	8.6321	9.38953	9.40476	9.50842	8.63024	8.49258	8.16171	8.30899	8.34234	8.10446	8.49024	9.32806	9.85226	No significant difference
WBGene00024270	Protein-coding gene	2.77716	3.37247	2.13875	0.706589	0.957638	1.18322	1.45591	3.13933	0.707067	2.58688	2.39174	2.04387	0.650755	-0.0611272	0.778062	3.26632	3.70696	No significant difference
WBGene00024272	Protein-coding gene	4.3609	3.26078	4.06475	3.02557	3.27957	2.03121	3.75832	4.05687	4.33156	3.19261	3.49561	3.38783	4.21147	2.97161	3.21102	0.944389	2.77408	Genotype-temperature interaction
WBGene00024273	Protein-coding gene	2.29051	2.07636	2.13875	2.57812	1.6946	1.18322	2.65878	2.77676	2.58154	0.870677	1.30798	2.25032	1.13618	3.0565	1.62606	-0.640574	-0.685355	Genotype-temperature interaction
WBGene00024274	Protein-coding gene	5.52317	5.21684	5.54475	5.59442	6.3839	5.36908	6.40382	6.15923	6.08789	5.20287	4.95823	5.23825	6.12973	4.893	4.43341	2.52935	3.70696	Genotype-temperature interaction
WBGene00024275	Protein-coding gene	8.77271	9.35418	8.94353	8.08735	7.38948	8.13041	7.24476	7.12928	7.32552	5.41967	5.48344	5.61956	4.77177	4.86973	4.83117	6.65405	6.90321	Genotype-temperature interaction
WBGene00024279	Protein-coding gene	1.55354	4.1137	3.27626	2.57812	0.957638	0.861287	2.62328	3.43801	0.707067	1.80748	2.22552	1.80286	0.81089	0.249146	0.778062	1.19593	3.01508	No significant difference
WBGene00024280	Protein-coding gene	10.6169	10.7504	8.24728	10.1109	8.41433	9.64837	11.2527	9.60058	10.7727	8.01606	8.28399	9.74057	8.86507	7.40092	7.45331	9.77622	7.69402	Genotype difference only
WBGene00024281	Protein-coding gene	5.52317	4.34485	6.19186	5.7769	6.42796	6.86691	2.17871	2.29133	0.707067	5.22319	4.8465	5.18065	4.39492	4.15604	4.93187	3.68252	4.54359	Genotype-temperature interaction
WBGene00024282	Protein-coding gene	6.56849	6.00063	6.99673	6.53654	7.17358	6.56865	6.35013	6.27319	5.80861	5.44703	5.57268	5.70975	6.11673	5.206	5.02599	4.48871	3.56257	Genotype difference only
WBGene00024283	Protein-coding gene	4.05604	2.86874	1.40179	3.20615	2.5426	2.32072	1.13153	1.55437	0.707067	-0.351715	0.459983	1.51336	2.23572	1.83411	0.0410964	2.81886	-0.685355	No significant difference
WBGene00024284	Protein-coding gene	5.01297	3.82659	4.67481	4.95157	5.15404	4.21884	5.69153	5.0138	5.91652	4.72153	4.54745	4.17632	5.40564	3.9045	3.66559	2.52935	3.40211	Genotype-temperature interaction
WBGene00024285	Protein-coding gene	5.58329	4.88371	5.69947	5.52807	6.49162	5.23633	6.12355	5.94669	4.73681	5.26299	4.64585	4.97279	5.90626	4.55657	3.8824	2.16678	2.77408	Genotype-temperature interaction
WBGene00024287	Protein-coding gene	3.42801	3.74621	4.06475	4.47624	4.41707	3.90568	2.40162	2.29133	3.029	2.15079	2.78191	3.62883	4.21147	3.59964	3.21102	1.68135	2.48457	Temperature difference only
WBGene00024289	Protein-coding gene	3.66902	2.07636	3.27626	2.57812	2.5426	3.50514	2.59866	3.13933	1.92946	5.16135	4.40484	5.2623	4.21147	4.33661	4.86552	4.64483	5.14753	Genotype difference only
WBGene00024291	Protein-coding gene	5.01297	3.57112	5.10223	3.76254	4.65808	4.28755	3.58323	3.66985	1.44403	3.84468	3.97094	3.70098	3.18681	3.99331	4.18405	3.88299	3.83821	No significant difference
WBGene00024294	Protein-coding gene	3.13851	2.70439	3.72372	2.81912	3.27957	2.56173	4.77878	4.9236	3.37003	2.45564	2.53037	3.09832	3.08371	0.249146	-1.54387	2.81886	3.22154	Genotype difference only
WBGene00024295	Protein-coding gene	6.50774	6.5653	6.9767	6.03755	7.95388	6.72547	7.26928	7.22679	6.88366	6.15608	6.06287	5.69216	7.48111	6.63802	6.13561	3.44689	3.9585	Genotype-temperature interaction
WBGene00024296	Protein-coding gene	2.77593	0.20189	2.62418	-0.881316	-0.627325	0.44625	-0.634002	-0.0305944	-0.877895	0.38525	-0.276983	-1.65657	-1.67117	-0.48782	0.0410964	2.16678	-0.685355	No significant difference
WBGene00024298	Protein-coding gene	4.21651	3.37531	4.34039	4.25745	3.89624	3.71927	0.213995	-0.0305944	1.44403	4.17185	4.37236	4.23032	4.98704	5.2401	5.27631	2.16678	2.77408	Additive genotype & temperature difference
WBGene00024299	Protein-coding gene	7.49996	5.51175	5.48925	7.46298	7.72582	8.95272	6.78385	6.27319	4.40751	3.79124	4.24658	4.64721	5.29461	6.14154	5.80486	4.85128	5.33701	Additive genotype & temperature difference
WBGene00024300	Protein-coding gene	5.39484	4.99197	5.7941	4.73339	6.14086	4.69418	5.39722	5.69733	5.59784	6.21814	5.92596	6.06453	5.97988	5.27595	5.39865	3.44689	3.40211	Genotype-temperature interaction
WBGene00024301	Protein-coding gene	3.42801	1.42428	4.57171	3.97666	4.23066	3.90568	3.78554	3.8763	3.20957	2.15079	2.99604	2.4309	3.88342	3.48181	2.36302	0.944389	-0.685355	Genotype-temperature interaction
WBGene00024302	Protein-coding gene	5.74994	5.58271	7.37907	5.3475	5.78207	5.30423	4.77878	5.0138	4.40751	2.45564	0.459983	2.4309	3.45811	2.01468	2.84845	3.06168	3.22154	Genotype-temperature interaction
WBGene00024303	Protein-coding gene	3.72633	2.43548	2.58505	3.64626	3.58088	3.4887	3.32176	3.60095	4.23653	4.00253	2.94427	2.77587	2.81814	2.97495	3.47308	1.86143	3.56394	No significant difference
WBGene00024304	Protein-coding gene	5.09786	2.70937	4.34039	5.30851	6.03089	5.66277	1.292	1.55437	1.44403	4.1929	4.16094	4.12508	5.72971	5.12744	5.84382	2.52935	2.122	Temperature difference only
WBGene00024306	Protein-coding gene	1.55354	1.78685	2.13875	0.703646	-0.627325	-1.13871	-1.37097	-0.0305944	-0.877895	0.38525	-1.86195	0.66536	0.650755	0.249146	-1.54387	-0.640574	-0.685355	Temperature difference only
WBGene00024307	Protein-coding gene	3.13851	4.6393	4.46068	3.36661	3.07312	4.14669	1.13153	-0.0305944	0.707067	3.27278	3.26734	3.20141	3.53828	4.07697	4.18405	2.81886	2.77408	Genotype-temperature interaction
WBGene00024308	Protein-coding gene	2.77593	2.70439	2.98675	1.44061	1.6946	0.44625	3.19382	3.42884	2.58154	1.97021	0.459983	0.66536	-0.0862104	-0.48782	0.778062	-0.640574	-0.685355	Temperature difference only
WBGene00024309	Protein-coding gene	1.55354	2.07636	1.40179	1.44061	0.957638	2.03121	-0.148576	-0.0305944	-0.877895	2.15079	2.22552	1.51336	2.23572	1.09714	2.36302	-0.640574	-0.685355	Temperature difference only
WBGene00024310	Protein-coding gene	2.29051	2.86486	1.40179	2.28861	0.957638	1.18322	0.213995	2.77676	-0.877895	0.870677	2.04495	-1.65657	-0.0862104	-2.07278	-1.54387	-0.640574	-0.685355	Genotype difference only
WBGene00024311	Protein-coding gene	2.29051	2.31737	3.27626	3.20615	3.07312	3.38485	2.08846	2.29133	-0.877895	0.38525	1.83849	-0.0716051	1.13618	1.62766	1.26349	0.944389	-0.685355	Genotype difference only
WBGene00024312	Protein-coding gene	2.29051	0.938856	2.13875	-0.881316	-0.627325	1.18322	-2.95593	-0.0305944	-0.877895	0.38525	0.94541	1.51336	-1.67117	-0.48782	0.0410964	-0.640574	0.899607	Temperature difference only
WBGene00024313	Protein-coding gene	1.55354	3.37182	2.13875	0.703646	1.6946	-1.13871	-0.634002	-0.0305944	0.707067	0.870677	1.30798	1.80286	2.02927	1.38665	0.0410964	-0.640574	2.122	Temperature difference only
WBGene00024314	Protein-coding gene	3.72191	2.71382	-0.183175	2.29056	-0.261502	2.61676	1.11221	-0.0305944	0.122105	4.9278	5.3317	4.16292	5.64098	6.56935	6.07252	3.52807	4.11156	Genotype difference only
WBGene00024315	Protein-coding gene	4.61244	4.68302	4.67481	3.87357	3.6206	3.81548	3.27289	3.66985	2.29203	2.31125	2.53037	1.80286	2.23572	1.38665	0.0410964	5.03185	5.38073	Genotype-temperature interaction
WBGene00024316	Protein-coding gene	2.29051	0.938856	1.40179	1.92604	2.18003	2.32072	-2.95593	-0.0305944	-0.877895	0.870677	-0.276983	1.51336	2.02927	1.38665	0.778062	-0.640574	0.899607	Temperature difference only
WBGene00024317	Protein-coding gene	1.55354	2.70439	2.62418	2.28861	3.07312	2.76818	-2.95593	-0.0305944	-0.877895	2.15079	2.66162	2.04387	2.23572	-0.48782	1.91557	1.68135	-0.685355	Temperature difference only
WBGene00024318	Protein-coding gene	2.29051	1.78685	1.40179	-0.881316	1.6946	-1.13871	0.213995	2.29133	0.707067	-0.351715	-1.86195	-0.0716051	-1.67117	-2.07278	0.0410964	-0.640574	0.899607	No significant difference
WBGene00024319	Protein-coding gene	1.55354	0.20189	-0.183175	0.703646	-0.627325	0.44625	-2.95593	-0.0305944	-0.877895	-0.351715	1.59749	-0.0716051	0.650755	0.249146	0.778062	-0.640574	-0.685355	No significant difference
WBGene00024320	Protein-coding gene	3.42801	2.31737	-0.183175	1.44061	0.957638	1.18322	0.95096	-0.0305944	-0.877895	1.52275	2.04495	2.04387	0.650755	1.38665	1.91557	-0.640574	0.899607	No significant difference
WBGene00024322	Protein-coding gene	1.55354	2.52382	3.51726	2.57812	2.5426	2.56173	-0.634002	-0.0305944	-0.877895	3.34872	3.69264	3.38783	3.75509	3.35348	3.58542	2.81886	2.122	Temperature difference only
WBGene00024324	Protein-coding gene	3.13851	3.26078	2.13875	1.44061	1.6946	2.56173	-1.37097	1.55437	-0.877895	3.01752	2.22552	2.73575	2.41629	2.31954	3.09999	1.68135	3.22154	Genotype-temperature interaction
WBGene00024325	Protein-coding gene	2.77593	2.70439	2.98675	0.703646	2.18003	2.76818	0.213995	1.55437	-0.877895	0.38525	1.30798	1.51336	-0.0862104	1.09714	1.26349	-0.640574	-0.685355	Temperature difference only
WBGene00024326	Protein-coding gene	1.55354	2.07636	2.13875	1.92604	-0.627325	1.18322	-2.95593	-0.0305944	0.707067	1.23325	1.59919	1.51336	0.650755	-2.07278	0.0410964	-0.640574	0.899607	Temperature difference only
WBGene00024328	Protein-coding gene	4.05604	4.72545	4.46068	2.62965	2.18003	1.18322	-1.37097	-0.0305944	-0.877895	2.15079	3.09225	3.47272	2.23572	2.68211	2.70406	-0.640574	0.899607	Genotype-temperature interaction
WBGene00024329	Protein-coding gene	3.13851	3.26078	3.27626	2.28861	2.18003	1.66864	0.744509	1.55437	2.29203	1.76376	3.09225	2.04387	2.02927	1.62766	2.70406	2.16678	1.63657	Temperature difference only
WBGene00024331	Protein-coding gene	3.42801	2.70439	2.62418	-0.881316	-0.627325	0.44625	-2.95593	-0.0305944	-0.877895	-1.93668	1.59749	0.66536	0.650755	-2.07278	-1.54387	2.52935	0.899607	Genotype-temperature interaction
WBGene00024332	Protein-coding gene	5.01297	5.30343	5.43153	5.59442	6.3839	4.74393	5.66246	5.64183	5.31193	6.15608	5.45094	6.02291	6.43211	5.6067	4.79598	3.44689	3.83821	Genotype-temperature interaction
WBGene00024333	Protein-coding gene	5.74994	5.27514	6.25977	5.30851	6.70359	5.12807	5.4994	5.39567	5.35092	5.97621	5.52176	5.93589	5.87572	5.4586	4.96393	3.60735	2.122	Genotype-temperature interaction
WBGene00024334	Protein-coding gene	5.01297	4.54767	5.02628	3.20615	4.32687	5.12807	4.99244	5.09869	4.54837	4.33011	3.97094	4.12479	4.70387	3.94959	3.58542	2.81886	1.63657	Genotype-temperature interaction
WBGene00024336	Protein-coding gene	3.57739	4.04587	2.13875	3.20615	2.5426	1.66864	-0.634002	0.706371	-0.14093	0.870677	-1.12498	-1.65657	1.49875	0.734573	0.571611	3.13202	4.13907	Genotype-temperature interaction
WBGene00024337	Protein-coding gene	2.77593	0.20189	1.40179	1.44061	-0.627325	-1.13871	-0.634002	1.55437	0.707067	-1.93668	0.94541	-1.65657	-1.67117	-2.07278	-1.54387	-0.640574	-0.685355	No significant difference
WBGene00024342	Protein-coding gene	1.55354	2.31737	2.13875	0.703646	0.957638	0.44625	2.53592	2.29133	3.029	1.76376	1.30798	2.04387	0.650755	0.734573	1.26349	1.68135	0.899607	Temperature difference only
WBGene00024343	Protein-coding gene	4.05604	4.95678	5.17438	4.79111	5.52242	4.53371	5.43209	5.25481	4.54837	4.3671	3.75276	4.12479	4.89868	3.48181	3.21102	3.26632	2.48457	No significant difference
WBGene00024344	Protein-coding gene	6.23537	5.94784	6.71164	6.10737	7.36703	6.40818	7.24742	6.86422	6.62195	6.35334	5.89961	5.89033	6.68197	5.93284	6.03356	4.40382	4.17263	Genotype-temperature interaction
WBGene00024345	Protein-coding gene	3.66902	3.47491	3.51726	2.28861	2.83211	2.56173	3.41911	3.66985	3.37003	3.42087	4.32788	4.32071	3.28302	3.35348	3.8824	-0.640574	2.122	Genotype-temperature interaction
WBGene00024347	Protein-coding gene	3.42801	0.20189	1.40179	-0.881316	1.6946	2.94875	1.13153	-0.0305944	-0.877895	2.70718	1.83849	3.09832	1.49875	1.38665	2.36302	0.944389	1.63657	No significant difference
WBGene00024348	Protein-coding gene	4.21651	4.68302	4.94611	3.76254	5.60149	4.14669	4.89582	4.72429	4.73681	4.77757	4.54745	4.61022	4.59561	3.54193	3.81369	2.52935	2.48457	Genotype-temperature interaction
WBGene00024350	Protein-coding gene	3.42801	3.97448	4.20914	4.16308	3.46014	3.50514	2.82543	3.42884	2.58154	2.9213	3.26734	3.09832	2.85239	3.13667	3.8824	4.11431	3.56257	No significant difference
WBGene00024351	Protein-coding gene	8.37372	8.87078	7.72971	7.87691	7.36703	7.27492	8.85424	8.82427	8.73128	9.89423	8.95902	9.56683	8.81968	8.3419	9.21852	10.65	11.1135	Additive genotype & temperature difference
WBGene00024352	Protein-coding gene	2.29051	0.20189	1.40179	-0.881316	-0.627325	-1.13871	-0.634002	-0.0305944	0.707067	0.870677	0.94541	1.15079	-0.0862104	-2.07278	-1.54387	3.05987	3.40211	Genotype-temperature interaction
WBGene00024353	Protein-coding gene	1.55354	1.42428	2.13875	3.02557	2.5426	3.38485	2.40162	3.13933	1.92946	2.58688	3.26734	3.29763	3.61423	3.94959	4.23749	0.944389	0.899607	Genotype-temperature interaction
WBGene00024354	Protein-coding gene	1.55354	2.35514	3.11939	1.92604	0.957638	1.68671	3.70228	3.8763	4.29023	0.870677	0.597486	1.15079	1.13618	3.94959	4.12856	1.68135	3.01508	Genotype-temperature interaction
WBGene00024355	Protein-coding gene	3.42801	2.52382	3.90429	3.511	4.86453	3.2536	4.85785	4.21733	4.25139	4.40317	4.24658	4.07135	5.07029	3.85796	3.74154	4.00328	3.22154	No significant difference
WBGene00024356	Protein-coding gene	3.13851	2.52382	3.72372	3.36661	3.76499	3.10921	3.67343	3.8763	3.76596	3.84468	3.09225	3.20141	3.82068	2.57107	2.5436	0.944389	1.63657	Genotype-temperature interaction
WBGene00024357	Protein-coding gene	2.80854	3.14138	2.62418	3.97666	3.89624	2.76818	3.11244	3.42884	1.92946	3.78084	3.75276	3.29763	3.53828	3.28477	2.5436	2.16678	2.122	No significant difference
WBGene00024359	Protein-coding gene	-0.03142	0.20189	-0.183175	-0.881316	0.957638	0.44625	-2.95593	-0.0305944	-0.877895	1.23325	2.04495	1.15079	1.49875	2.01468	2.15657	1.68135	1.63657	No significant difference
WBGene00024361	Protein-coding gene	4.3609	3.47491	5.30924	3.511	4.92785	3.90568	4.16301	4.05687	3.51442	4.29214	3.86598	4.01586	4.30611	3.65514	3.31411	1.68135	0.899607	Genotype-temperature interaction
WBGene00024362	Protein-coding gene	3.42801	4.04319	4.86122	4.07288	4.50196	3.10921	4.60631	5.0138	4.61396	3.34872	4.32788	2.86699	4.55765	3.80986	2.84845	-0.640574	-0.685355	Genotype-temperature interaction
WBGene00024363	Protein-coding gene	4.3609	1.78685	5.17438	4.79111	5.74771	5.33702	0.213995	1.55437	0.707067	3.10772	2.22552	2.86699	3.61423	2.7852	4.52222	1.68135	0.899607	Additive genotype & temperature difference
WBGene00024368	Protein-coding gene	4.92278	5.06451	5.17438	5.09606	5.60334	5.30423	4.53789	4.72429	4.68593	5.65578	5.55596	5.4204	5.61898	5.14639	4.25759	3.37735	3.51852	No significant difference
WBGene00024370	Protein-coding gene	2.55354	5.69608	1.03922	5.73106	0.787713	2.40561	5.28941	1.55437	5.87183	-1.19971	1.91064	1.34343	1.87315	-2.07278	1.57161	2.81886	0.0516102	No significant difference
WBGene00024371	Protein-coding gene	5.60072	5.84071	5.6573	4.92358	5.29829	5.32544	3.81116	4.87296	3.85535	3.14845	2.98308	3.26564	3.56644	2.01468	2.17975	2.16678	3.02259	Additive genotype & temperature difference
WBGene00024380	Protein-coding gene	4.49214	1.42428	3.27626	2.81912	4.32687	4.64265	0.744509	-0.0305944	0.707067	4.60248	4.40484	4.01586	5.36225	4.86973	5.11435	0.944389	1.63657	Temperature difference only
WBGene00024382	Protein-coding gene	2.99687	3.96684	3.23009	2.94955	0.751187	0.972169	4.17675	3.58455	3.40499	2.52461	1.52362	1.1396	0.691397	1.23801	0.357953	3.57559	2.24501	Temperature difference only
WBGene00024383	Protein-coding gene	2.29051	2.52382	2.62418	1.92604	-0.627325	-1.13871	0.95096	-0.0305944	-0.877895	1.70718	0.723017	2.04387	1.13618	0.249146	0.0410964	4.85128	4.25077	Genotype-temperature interaction
WBGene00024390	Protein-coding gene	0.705546	-0.267595	1.13875	-0.14435	-0.627325	-1.13871	-1.95593	0.969406	-0.877895	0.870677	-1.86195	1.80286	-0.0862104	1.09714	-1.54387	-0.640574	-0.685355	No significant difference
WBGene00024393	Protein-coding gene	1.97154	0.938856	0.231369	0.0139839	1.43941	-1.13871	-0.711817	0.934682	0.508952	2.89118	1.64032	2.50273	0.96253	1.87776	-1.54387	2.20013	2.63384	No significant difference
WBGene00024394	Protein-coding gene	6.19784	6.19186	5.96657	5.68567	6.02829	5.36908	5.75505	4.82739	4.92037	5.24323	5.05692	4.96942	5.76357	5.00403	4.79598	6.2612	6.02851	Genotype-temperature interaction
WBGene00024395	Protein-coding gene	1.55354	0.20189	3.27626	3.64225	2.18003	2.56173	0.744509	-0.0305944	-0.877895	0.38525	0.94541	-1.65657	1.78826	0.734573	1.26349	-0.640574	-0.685355	Temperature difference only
WBGene00024396	Protein-coding gene	0.96858	0.616928	1.40179	-0.881316	-0.627325	-0.138713	-1.37097	-0.0305944	0.122105	-0.351715	-0.276983	-0.656568	-1.67117	-2.07278	-1.54387	0.944389	-0.685355	No significant difference
WBGene00024397	Protein-coding gene	2.55354	2.52382	3.90429	1.70365	2.5426	2.94875	0.365998	-0.0305944	0.122105	0.0633224	0.459983	0.66536	1.41629	1.09714	0.778062	-0.640574	-0.685355	Temperature difference only
WBGene00024409	Protein-coding gene	5.67265	5.87645	6.41963	5.21323	5.34899	5.49946	6.45245	7.11302	6.45958	3.83354	4.19053	4.12042	4.5405	4.29556	4.68869	5.6823	5.06229	Temperature difference only
WBGene00024426	Protein-coding gene	1.55354	1.78685	2.13875	0.703646	-0.627325	-1.13871	-1.37097	-0.0305944	-0.877895	-1.93668	0.459983	-1.65657	-1.67117	-2.07278	0.0410964	-0.640574	-0.685355	Temperature difference only
WBGene00024432	Protein-coding gene	3.13851	3.97448	3.72372	3.20615	3.89624	4.83857	3.19382	2.29133	3.98009	4.80479	4.0207	4.78638	2.97268	3.76011	3.21102	0.944389	-0.685355	Genotype-temperature interaction
WBGene00024439	Protein-coding gene	2.29051	0.20189	-0.183175	-0.881316	0.957638	0.44625	-1.37097	1.61326	-0.877895	-1.93668	-1.86195	-1.65657	-1.67117	-2.07278	-1.54387	-0.640574	-0.685355	No significant difference
WBGene00024452	Protein-coding gene	0.96858	0.616928	1.40179	-0.881316	-0.627325	-0.138713	-1.37097	-0.0305944	0.122105	-0.351715	-0.276983	-0.656568	-1.67117	-2.07278	-1.54387	0.944389	-0.685355	No significant difference
WBGene00024453	Protein-coding gene	2.55354	-1.38307	3.51726	1.8558	1.6946	2.32072	0.365998	-0.0305944	0.122105	0.0633224	-0.276983	-0.0716051	0.498752	-2.07278	0.778062	-0.640574	-0.685355	No significant difference
WBGene00024455	Protein-coding gene	0.96858	-1.38307	-0.183175	-0.881316	-0.627325	-0.138713	-2.95593	-0.0305944	-0.877895	0.648285	-0.639553	1.0064	1.49875	0.734573	1.26349	-0.640574	-0.685355	No significant difference
WBGene00024466	Protein-coding gene	2.33781	0.255829	1.76436	-0.881316	1.6946	1.66864	-0.0721235	-0.0305944	-0.877895	-0.287063	0.559987	1.8241	0.664435	-0.442343	1.33159	0.944389	-0.685355	No significant difference
WBGene00024471	Protein-coding gene	8.67939	9.09963	8.39803	7.80087	7.35567	7.47961	7.22012	7.38726	7.51012	-1.93668	0.459983	0.66536	-1.67117	-0.48782	0.0410964	0.944389	1.63657	Genotype-temperature interaction
WBGene00024472	Pseudogene	1.55354	2.70439	2.13875	0.703646	-0.627325	0.44625	-0.634002	-0.0305944	-0.877895	7.96871	8.28399	8.19362	8.58739	8.63544	8.73806	7.42012	8.21249	Genotype-temperature interaction
WBGene00024481	Protein-coding gene	6.9969	7.09594	6.35253	7.0303	5.87098	6.77149	6.37204	7.3323	5.77099	6.9306	6.19875	6.82321	5.84453	6.34085	7.36603	6.32521	7.14119	No significant difference
WBGene00024493	Protein-coding gene	2.77593	2.70439	1.40179	1.44061	0.957638	-1.13871	-0.0403226	-0.0305944	-0.877895	0.38525	0.459983	0.66536	-0.0862104	0.734573	0.0410964	-0.640574	1.63657	Temperature difference only
WBGene00024494	Protein-coding gene	2.77593	3.00925	3.27626	-0.881316	2.5426	1.18322	-0.218965	-0.0305944	-0.877895	3.73292	3.26275	4.01586	3.82068	3.6464	3.58542	1.68135	2.48457	Additive genotype & temperature difference
WBGene00024498	Protein-coding gene	1.55354	0.20189	2.13875	-0.881316	0.957638	2.03121	0.213995	-0.0305944	-0.877895	-0.351715	0.94541	1.15079	2.41629	1.83411	1.26349	-0.640574	-0.685355	No significant difference
WBGene00024499	Protein-coding gene	3.42801	2.86486	2.13875	3.36661	3.6206	3.50514	0.95096	2.29133	-0.877895	1.76376	3.26734	2.59136	2.97268	2.88141	2.84845	2.52935	2.48457	Temperature difference only
WBGene00024500	Protein-coding gene	5.17803	4.54767	5.10223	3.97666	4.12756	3.99057	1.90205	2.29133	-0.877895	3.01752	3.86598	3.47272	3.82068	3.76011	3.30122	-0.640574	0.899607	Temperature difference only
WBGene00024507	Protein-coding gene	1.84305	1.78685	2.62418	2.34108	1.78771	2.54311	0.503501	0.706371	0.996574	0.38525	1.41107	-0.0716051	1.32883	0.249146	-0.806901	0.359426	1.18911	Genotype difference only
WBGene00024509	Protein-coding gene	0.705546	0.20189	2.13875	1.53372	1.10964	2.08368	-1.37097	0.706371	0.996574	1.97021	1.07665	2.73575	0.328827	-0.48782	-0.806901	0.359426	0.0516102	No significant difference
WBGene00024510	Protein-coding gene	1.84305	2.52382	2.13875	0.85565	0.595068	1.13431	1.13153	0.706371	0.996574	-1.93668	0.0125238	-1.65657	-0.0862104	-0.48782	-0.806901	-0.640574	0.0516102	No significant difference
WBGene00024521	Protein-coding gene	-0.03142	0.938856	1.40179	-0.881316	-0.627325	0.44625	-0.634002	-0.0305944	-0.877895	-0.351715	-0.276983	-0.0716051	0.650755	-2.07278	-1.54387	-0.640574	-0.685355	No significant difference
WBGene00024522	Protein-coding gene	2.77593	3.14049	4.06475	2.28861	0.957638	1.18322	1.13153	-0.0305944	1.44403	4.33011	4.20414	4.22608	4.05675	4.26707	4.60588	2.52935	2.48457	Additive genotype & temperature difference
WBGene00024524	Pseudogene	2.77593	4.23164	2.62418	3.20615	2.83211	2.32072	1.68793	1.55437	1.44403	1.52275	1.30798	2.73575	2.41629	1.62766	2.84845	2.16678	-0.685355	No significant difference
WBGene00024528	Protein-coding gene	2.29051	0.20189	-0.183175	-0.881316	0.957638	-1.13871	-2.95593	-0.0305944	-0.877895	2.31125	2.22552	0.66536	0.650755	0.734573	1.91557	-0.640574	-0.685355	No significant difference
WBGene00024529	Protein-coding gene	1.55354	-1.38307	-0.183175	-0.881316	-0.627325	-1.13871	-2.95593	-0.0305944	-0.877895	-1.93668	-1.86195	-1.65657	-0.0862104	0.249146	0.778062	0.944389	-0.685355	No significant difference
WBGene00024530	Protein-coding gene	1.55354	3.00925	2.13875	0.703646	-0.627325	0.44625	-2.95593	-0.0305944	-0.877895	0.870677	-0.276983	1.15079	0.650755	0.249146	0.0410964	-0.640574	-0.685355	Temperature difference only
WBGene00024534	Protein-coding gene	1.55354	-1.38307	-0.183175	-0.881316	-0.627325	0.44625	-2.95593	-0.0305944	-0.877895	0.870677	-0.276983	1.15079	-1.67117	-0.48782	-1.54387	0.944389	0.899607	No significant difference
WBGene00024541	Protein-coding gene	1.55354	0.20189	2.13875	0.703646	-0.627325	-1.13871	-2.95593	-0.0305944	-0.877895	-1.93668	-1.86195	-0.0716051	0.650755	-2.07278	-1.54387	-0.640574	-0.685355	No significant difference
WBGene00024562	Protein-coding gene	9.2609	8.82272	10.0659	9.37017	9.81458	10.1838	7.12222	6.8149	5.86357	8.81904	8.68591	8.61139	7.38682	8.02919	8.32187	4.48871	4.44393	Genotype-temperature interaction
WBGene00024565	Protein-coding gene	2.29051	4.04319	4.67481	4.16308	3.07312	3.10921	2.08846	1.55437	2.29203	2.58688	3.42346	2.25032	0.650755	1.38665	1.26349	0.944389	0.899607	Additive genotype & temperature difference
WBGene00024572	Protein-coding gene	4.61244	4.44433	3.90429	4.84443	4.50196	5.00686	5.03187	5.5765	5.04494	3.35261	3.24134	3.88661	4.82571	3.80201	3.56356	3.44689	3.56257	No significant difference
WBGene00024573	Protein-coding gene	4.23537	3.66132	4.34039	3.76254	4.58537	3.53985	4.49528	4.38444	4.26312	4.05463	4.44475	3.87288	4.12516	3.13734	3.1195	3.6879	2.75265	No significant difference
WBGene00024581	Protein-coding gene	1.55354	1.98616	1.40179	1.44061	0.595068	0.44625	-2.95593	-0.0305944	-0.877895	-0.351715	-1.86195	1.15079	1.13618	0.249146	0.0410964	-0.640574	-0.685355	Temperature difference only
WBGene00024585	Protein-coding gene	4.05604	4.56749	6.04564	5.09596	4.81553	3.81548	5.36718	5.25481	4.47966	4.00751	4.11533	3.63952	4.05675	3.0565	3.41033	-0.640574	2.77408	Genotype-temperature interaction
WBGene00024586	Protein-coding gene	4.72347	4.94167	6.41674	5.49372	5.7736	5.5195	5.32826	5.09869	4.61396	6.40762	6.43713	6.54641	5.07029	5.20257	4.75991	0.944389	0.899607	Genotype-temperature interaction
WBGene00024594	Protein-coding gene	3.78005	3.52872	2.35288	3.32814	2.35619	3.2536	-0.634002	-0.0305944	0.707067	5.56317	5.68284	5.53488	6.21757	5.58684	5.98752	2.52935	3.40211	Additive genotype & temperature difference
WBGene00024595	Protein-coding gene	3.54873	5.00749	4.15311	1.57812	1.4051	1.66864	-1.37097	-0.0305944	-0.877895	3.89621	4.21	4.6258	4.39492	4.56822	4.33878	0.944389	0.899607	Genotype-temperature interaction
WBGene00024603	Protein-coding gene	0.281738	-1.38307	1.40179	-0.881316	0.957638	-0.702614	-2.95593	-0.0305944	0.707067	-1.83714	-1.86195	-1.65657	-1.61346	-2.07278	-1.54387	-0.640574	-0.685355	No significant difference
WBGene00024604	Protein-coding gene	4.05604	2.31737	4.57171	3.87357	4.50196	3.90568	3.45346	3.66985	1.44403	0.38525	-0.276125	1.15079	-1.67117	-0.48782	0.0420502	-0.640574	-0.685355	Genotype difference only
WBGene00024605	Protein-coding gene	3.66902	4.04319	3.27626	3.511	3.6206	3.99057	1.43639	1.55437	-0.877895	2.45564	3.18245	3.46611	4.05675	4.07697	3.66559	1.68135	0.899607	Temperature difference only
WBGene00024606	Protein-coding gene	1.55354	0.20189	-0.183175	1.44061	2.18003	1.18322	0.503501	-0.0305944	0.707067	3.84468	4.0207	4.22608	4.66868	4.86973	4.28902	-0.640574	1.63657	Genotype-temperature interaction
WBGene00024610	Protein-coding gene	7.0429	6.7811	4.5783	7.30833	5.65688	5.34964	7.05169	6.4446	5.9458	6.12235	7.2769	8.16275	8.01159	6.19705	6.42008	8.14667	6.98028	No significant difference
WBGene00024616	Protein-coding gene	2.77593	1.20189	2.62418	3.64225	3.6206	2.94875	2.02896	2.77676	0.122105	0.38525	0.459983	1.51336	0.650755	-0.48782	-1.54387	3.44689	2.122	Genotype-temperature interaction
WBGene00024619	Protein-coding gene	4.3609	3.66132	4.20914	3.64225	3.6206	4.28755	2.92671	2.77676	3.37003	4.25315	3.86598	4.78638	3.61423	3.0565	3.50053	1.68135	1.63657	No significant difference
WBGene00024625	Protein-coding gene	3.42801	3.37182	2.98675	1.92604	2.18003	2.76818	1.13153	2.29133	-0.877895	3.27278	2.66193	3.89882	2.85239	3.0565	1.62606	4.11431	4.5241	Genotype-temperature interaction
WBGene00024628	Protein-coding gene	6.65508	4.80675	7.09295	7.55748	7.06616	7.24067	6.61961	6.88827	6.04097	5.86422	5.9646	5.69216	6.30037	6.23556	6.28268	4.40382	4.35904	No significant difference
WBGene00024629	Protein-coding gene	1.55354	1.42428	-0.183175	0.703646	-0.627325	-1.13871	-1.37097	1.55437	-0.877895	-0.351715	-0.276983	-1.65657	-0.0862104	-0.48782	0.778062	0.944389	-0.685355	No significant difference
WBGene00024630	Protein-coding gene	1.55354	0.211234	2.62418	-0.881316	1.6946	0.446469	-2.95102	-0.0305944	-0.871162	0.870677	1.59749	0.66536	-1.67117	-2.07278	-1.54387	-0.640574	-0.685355	Temperature difference only
WBGene00024632	Protein-coding gene	2.29051	2.98948	2.13875	2.28861	2.18003	-1.13871	2.39659	1.55437	0.707067	2.31125	3.26734	3.47272	2.41629	1.38665	1.91557	2.16678	1.63657	No significant difference
WBGene00024643	Protein-coding gene	-0.03142	2.74388	1.61433	1.08552	1.1958	0.753431	-0.522971	1.55437	-0.877895	6.43138	6.20521	6.22789	4.43388	5.66701	5.64161	4.53717	5.94246	Genotype difference only
WBGene00024650	Protein-coding gene	1.55354	0.203035	-0.183175	-0.881316	-0.627325	-1.13871	-2.95593	-0.0305944	-0.877895	-0.351715	0.459983	-0.656568	-1.67117	-2.07278	-1.54387	0.944389	-0.685355	No significant difference
WBGene00024654	Protein-coding gene	1.55354	1.42428	-0.183175	3.02557	4.12756	3.81548	0.213995	-0.0305944	1.44403	-0.351715	-1.86195	-1.65657	-1.67117	-2.07278	-1.54387	-0.640574	-0.685355	Genotype-temperature interaction
WBGene00024655	Protein-coding gene	1.55354	-1.38307	-0.183175	0.703646	0.957638	1.18322	-1.37097	-0.0305944	-0.877895	-1.93668	-1.86195	-1.65657	-1.67117	-2.07278	-1.54387	-0.640574	-0.685355	Genotype difference only
WBGene00024658	Protein-coding gene	1.55354	0.20189	-0.183175	-0.881316	0.957638	-1.13871	-1.37097	-0.0305944	-0.877895	-1.93668	-0.276983	-0.0716051	0.650755	-2.07278	0.0410964	0.944389	0.899607	No significant difference
WBGene00024660	Protein-coding gene	1.55354	0.938856	1.40179	0.703646	-0.627325	1.66864	0.413303	1.55437	0.707067	-0.351715	-1.86195	-1.65657	-1.67117	-2.07278	-1.54387	-0.640574	0.899607	Genotype difference only
WBGene00024661	Protein-coding gene	2.29051	1.42428	2.13875	1.92604	-0.627325	1.18322	1.68793	-0.0305944	-0.877895	1.23325	2.38598	1.51336	0.650755	-0.48782	0.0410964	-0.640574	-0.685355	No significant difference
WBGene00024662	Protein-coding gene	1.55354	1.42428	1.40179	2.57812	1.6946	1.18322	0.744509	-0.0305944	-0.877895	-0.351715	0.94541	1.80286	0.650755	-2.07278	0.0410964	-0.640574	0.899607	Genotype difference only
WBGene00024663	Protein-coding gene	3.40154	4.36685	4.1626	3.5305	2.6206	3.69923	3.48073	3.94845	3.3185	2.97062	4.26451	4.30041	4.19672	3.85796	3.34881	3.4749	2.48457	No significant difference
WBGene00024666	Protein-coding gene	1.55354	0.429262	-0.183175	1.44061	-0.627325	0.44625	-0.112063	-0.0305944	1.44403	1.52275	1.82897	1.15079	-0.0862104	0.734573	0.778062	-0.640574	-0.685355	No significant difference
WBGene00024667	Protein-coding gene	4.61458	5.31824	4.7714	4.24797	3.27957	2.79594	4.36009	4.36172	4.0763	0.38525	-0.276983	0.239597	0.650755	-1.77627	0.27598	2.16678	0.899607	Additive genotype & temperature difference
WBGene00024675	Pseudogene	6.75382	7.32703	5.86928	5.65592	4.37677	4.52935	6.29061	6.16416	5.93608	7.3645	7.54993	8.0712	6.40877	5.60831	6.04345	9.20439	9.14866	Genotype-temperature interaction
WBGene00024680	Protein-coding gene	4.92278	5.43711	6.25977	5.14105	5.15404	4.92738	4.22398	4.36172	2.82254	5.78442	5.23528	5.85913	3.75509	4.194	4.43341	6.01764	6.25716	Genotype-temperature interaction
WBGene00024683	Protein-coding gene	2.29254	0.949703	1.41004	0.704693	3.62228	2.03121	2.33511	3.42884	2.82254	2.71134	2.47952	2.59172	2.26743	2.66622	1.82764	1.90962	-0.685355	Genotype-temperature interaction
WBGene00024684	Protein-coding gene	3.42801	2.07636	4.67481	4.07288	4.23066	5.01103	2.08846	2.29133	-0.877895	2.81821	2.66162	2.59136	1.78826	2.45078	2.15657	-0.640574	0.899607	Additive genotype & temperature difference
WBGene00024687	Protein-coding gene	1.56185	2.66963	1.40486	0.715995	-0.622926	2.03345	-0.626337	-0.0305944	-0.877895	-0.351715	1.10331	1.25969	0.774018	-0.484881	0.456134	3.06678	3.05895	Genotype-temperature interaction
WBGene00024689	Protein-coding gene	1.55354	1.44521	1.41527	1.44061	-0.627325	-1.13871	-1.34286	-0.0305944	-0.877895	-0.351715	0.459983	1.15079	-1.67117	-0.48782	-1.54387	-0.640574	-0.685355	No significant difference
WBGene00024694	Protein-coding gene	3.87547	4.04319	2.62418	2.57812	2.18003	2.32072	1.43639	-0.0305944	1.92946	1.76376	2.04495	2.25032	3.08371	2.57107	1.62606	2.52935	1.63657	Temperature difference only
WBGene00024700	Protein-coding gene	3.13851	3.66132	4.67481	4.24797	4.01653	4.35314	1.68793	-0.0305944	1.92946	3.42087	2.78191	3.09832	2.02927	1.62766	2.5436	-0.640574	1.63657	Additive genotype & temperature difference
WBGene00024701	Protein-coding gene	1.55354	-1.38307	-0.183175	-0.881316	0.957638	-1.13871	-1.37097	-0.0305944	0.707067	2.58688	3.18245	2.86699	1.78826	0.734573	1.26349	-0.640574	0.899607	No significant difference
WBGene00024702	Protein-coding gene	3.42801	2.07916	2.62418	1.92604	3.07312	1.66864	2.87696	3.42884	3.029	1.99143	1.30798	2.04387	3.88342	0.734573	3.01481	-0.529542	0.899607	No significant difference
WBGene00024703	Protein-coding gene	1.55354	2.31737	2.62418	1.44061	1.6946	2.03121	0.345239	-0.0305944	0.707067	1.52275	1.59749	2.04387	0.788259	2.31954	2.15657	-0.640574	-0.685355	No significant difference
WBGene00024706	Protein-coding gene	2.77593	2.52382	1.40179	-0.881316	-0.627325	-1.13871	-0.634002	-0.0305944	-0.877895	-1.93668	-0.276983	-1.65657	-0.0862104	-2.07278	0.0410964	0.944389	0.899607	Genotype-temperature interaction
WBGene00024707	Protein-coding gene	5.85122	5.8166	5.69947	5.7769	6.79053	5.68147	6.47661	6.41235	5.75146	6.49377	6.13241	6.14433	6.84846	5.81596	5.53295	4.71698	4.92935	Genotype-temperature interaction
WBGene00024709	Protein-coding gene	3.87547	4.49957	5.10223	4.67327	5.52242	4.07074	5.11553	5.09869	5.00475	4.43836	4.581	4.01586	4.98704	4.55657	3.81369	0.944389	3.01508	Genotype-temperature interaction
WBGene00024711	Protein-coding gene	4.49639	4.28404	5.34753	5.55353	6.52741	4.61241	6.86129	6.89303	5.76634	7.94727	7.42281	7.71901	8.12303	6.56897	6.53205	3.7052	3.75205	Genotype-temperature interaction
WBGene00024712	Protein-coding gene	6.24411	5.52381	7.96952	7.37474	7.57108	6.27757	7.11232	6.78389	7.17636	7.00901	6.85242	6.48311	7.82681	6.484	6.21014	0.944389	2.88312	Genotype-temperature interaction
WBGene00024713	Protein-coding gene	0.000288888	0.938856	-0.183175	-0.296354	-0.627325	0.44625	-1.37097	-0.0305944	1.44403	1.52275	0.94541	1.80286	0.650755	0.801687	-1.54387	0.944389	-0.685355	No significant difference
WBGene00024715	Protein-coding gene	0.0587778	0.63172	1.7152	0.703646	0.957638	-1.13871	0.783155	-0.0305944	-0.877895	0.405715	-0.264216	-0.0599233	-0.0862104	0.734573	1.26349	-0.640574	2.31464	No significant difference
WBGene00024717	Protein-coding gene	4.72347	4.44982	5.30868	5.38547	5.52242	4.28755	5.69871	5.75077	5.31193	5.16135	4.79627	4.91329	5.67756	4.37016	4.56466	-0.640574	1.63657	Genotype-temperature interaction
WBGene00024718	Protein-coding gene	6.56849	6.63296	6.77747	6.19379	7.25935	6.21884	6.89297	7.08835	6.64524	6.93051	6.58479	6.44672	7.37049	6.07065	5.57507	3.9014	4.62086	Genotype-temperature interaction
WBGene00024719	Protein-coding gene	5.64101	6.01781	6.82805	5.86015	7.61579	6.00084	6.80728	6.50856	6.28198	6.51865	6.28271	6.26824	7.30897	5.88722	5.44482	4.64483	4.06953	Genotype-temperature interaction
WBGene00024721	Protein-coding gene	1.55354	0.938856	-0.183175	0.703646	-0.627325	0.44625	-2.95593	-0.0305944	-0.877895	-0.351715	-1.86195	-1.65657	-1.67117	-0.48782	-1.54387	-0.640574	-0.685355	No significant difference
WBGene00024723	Protein-coding gene	3.55354	3.29875	4.57171	3.02557	1.6946	1.18573	-0.148576	-0.0305944	-0.877895	1.84468	0.94541	2.04387	2.57675	1.4155	1.26349	-0.640574	0.899607	Temperature difference only
WBGene00024730	Protein-coding gene	2.77593	2.58655	3.3334	-0.395889	-0.627325	-0.723675	1.62468	1.55437	2.45362	-0.936678	1.88222	-0.0716051	-1.67117	0.734573	-1.54387	1.35943	-0.685355	Temperature difference only
WBGene00024731	Protein-coding gene	2.77593	0.102355	1.40179	0.703646	-0.627325	1.18322	0.394567	-0.0305944	-0.392468	0.38525	0.571014	1.15079	0.650755	-0.979673	-1.54387	-0.640574	-0.685355	No significant difference
WBGene00024733	Protein-coding gene	7.94754	8.15409	8.73844	8.05414	9.09852	8.16832	8.73379	8.71318	8.26319	8.67173	8.24463	8.30232	8.85973	7.96387	7.63151	6.87091	7.36453	Genotype-temperature interaction
WBGene00024736	Protein-coding gene	1.55354	1.78685	-0.183175	0.118684	-0.627325	-1.13871	-1.34877	1.55437	-0.877895	-1.93668	0.459983	0.66536	0.650755	-0.48782	-1.54387	0.944389	-0.685355	No significant difference
WBGene00024743	Protein-coding gene	4.21651	3.37182	5.92535	4.54495	5.0451	3.61617	3.45346	2.77676	3.51442	4.50627	4.11533	4.22608	3.75509	3.54193	3.8824	2.16678	2.122	No significant difference
WBGene00024744	Protein-coding gene	4.61244	4.72545	4.67481	4.67327	4.73023	4.41588	4.32019	4.21733	4.54837	5.68537	4.98354	4.71847	4.63261	4.194	4.18405	0.944389	2.122	Genotype-temperature interaction
WBGene00024749	Protein-coding gene	2.77593	0.20189	1.40179	-0.881316	-0.627325	0.44625	-0.634002	-0.0305944	-0.877895	0.38525	-0.276983	-0.0716051	-0.0862104	1.09714	-1.54387	0.944389	0.899607	No significant difference
WBGene00024753	Protein-coding gene	3.49214	3.82638	3.72372	3.02557	2.83211	3.38485	-0.634002	-0.0305944	0.707067	2.58688	2.99604	2.73575	3.18681	2.01468	2.5436	-0.640574	0.899607	Temperature difference only
WBGene00024754	Protein-coding gene	1.55354	2.31737	-0.183175	0.703646	2.18003	0.44625	0.503501	1.55437	1.92946	0.38525	0.94541	1.80286	-1.67117	-0.48782	0.0410964	-0.640574	-0.685355	No significant difference
WBGene00024756	Protein-coding gene	1.62523	1.17795	-0.183175	0.810594	1.6946	1.72257	-0.947722	-0.0305944	0.92946	0.785788	2.44964	1.15079	2.02927	2.37725	1.14063	1.68135	1.89961	No significant difference
WBGene00024762	Protein-coding gene	4.61244	4.17152	4.94611	4.54495	4.65808	4.28755	5.04969	4.49297	4.79453	5.07455	4.37072	4.45196	5.08638	4.15604	3.21102	2.81886	2.122	Genotype-temperature interaction
WBGene00024763	Protein-coding gene	2.77593	-1.38307	2.13875	2.28861	3.46014	1.66864	1.13153	1.55437	-0.877895	3.19261	3.91941	3.7697	3.68638	3.21262	3.66559	2.16678	-0.685355	No significant difference
WBGene00024764	Protein-coding gene	3.13851	3.26078	2.13875	3.02557	2.18003	2.03121	2.32947	2.29133	2.29203	-1.93668	-0.276983	1.15079	0.650755	0.249146	0.0410964	0.944389	3.01508	Genotype difference only
WBGene00024765	Protein-coding gene	2.29051	0.938856	3.72372	0.703646	-0.627325	1.18322	-1.37097	-0.0305944	-0.877895	2.72357	2.53037	1.51336	2.02927	1.38665	2.70406	2.81886	1.63657	Temperature difference only
WBGene00024766	Protein-coding gene	4.79301	2.61693	4.06475	4.32814	5.5625	4.69418	4.51168	4.36172	4.33156	5.48117	5.33818	5.2138	4.39492	4.82204	4.56564	3.05987	2.77408	Genotype-temperature interaction
WBGene00024767	Protein-coding gene	4.61244	3.82638	4.86122	4.95157	5.71253	4.28755	5.5479	5.69733	5.49714	3.99406	3.91941	4.17632	5.24769	3.41907	3.8824	2.16678	3.40211	Genotype-temperature interaction
WBGene00024768	Protein-coding gene	3.13851	3.90233	4.86122	4.07288	5.1006	3.2536	4.93281	5.17886	4.47966	2.81821	2.66162	3.09832	4.47857	2.97161	3.50053	1.68135	-0.685355	Genotype-temperature interaction
WBGene00024769	Protein-coding gene	2.77593	3.37182	3.90429	1.44061	0.283408	0.44625	1.13153	3.66985	1.44403	0.870677	1.30798	2.25032	-1.43016	-2.07278	-1.54387	1.68135	0.899607	Additive genotype & temperature difference
WBGene00024771	Protein-coding gene	2.77593	3.66132	3.51726	3.20615	3.6206	3.38485	4.6215	4.05687	2.82254	1.76376	2.22552	1.80286	2.41629	1.62766	2.15657	-0.640574	2.48457	No significant difference
WBGene00024772	Protein-coding gene	2.29128	2.60988	1.40179	2.57812	2.54265	2.56173	1.47552	3.43087	2.06285	1.23325	1.83849	0.66536	2.85302	2.88141	1.62606	0.944389	2.122	No significant difference
WBGene00024773	Protein-coding gene	3.74117	3.31138	1.40179	2.26373	3.21398	3.3649	3.97742	1.24951	4.04494	0.870677	0.94541	1.15079	1.19824	-0.48782	1.26349	2.98392	2.82561	Genotype difference only
WBGene00024774	Protein-coding gene	3.33781	2.9466	-0.183175	2.59815	2.31127	1.27157	3.32538	3.93024	3.26506	0.38525	-0.276983	1.15079	2.95482	0.249146	0.0410964	1.2339	2.41898	No significant difference
WBGene00024775	Protein-coding gene	1.55354	3.26078	-0.183175	1.44061	-0.627325	2.03236	0.95096	1.55437	0.707067	1.97683	0.459983	1.15079	-0.0862104	0.249146	0.0410964	3.44689	3.22154	Genotype-temperature interaction
WBGene00024776	Protein-coding gene	2.29051	-0.383072	-0.183175	1.70365	-0.627325	-1.13871	0.745359	0.969406	0.707067	1.97021	1.30798	0.66536	2.13624	1.62766	2.36302	2.17074	3.32058	Genotype difference only
WBGene00024777	Protein-coding gene	3.66902	2.52382	3.72372	3.87357	4.12756	5.30423	1.13153	-0.0305944	0.707067	1.52275	2.13805	-0.0716051	2.23572	2.17515	0.778062	0.944389	1.63657	Genotype-temperature interaction
WBGene00024779	Protein-coding gene	2.77593	0.938856	1.40179	-0.881316	2.5426	-1.13871	1.90205	2.77676	1.44403	1.76376	-1.86195	1.15079	1.49875	1.09714	1.62606	2.52935	0.899607	No significant difference
WBGene00024782	Protein-coding gene	3.69441	4.17152	4.57171	5.25482	5.67646	4.53371	5.22894	5.17886	5.14447	4.43836	3.81048	4.12479	4.95818	3.48181	2.5436	4.00328	3.40211	Genotype difference only
WBGene00024783	Protein-coding gene	5.6991	5.60616	5.43293	5.57242	6.37868	5.65615	6.20195	6.19822	6.04108	5.4642	5.22628	5.38682	6.06371	4.26852	4.96415	4.24239	3.83821	Genotype-temperature interaction
WBGene00024785	Protein-coding gene	1.55354	2.31737	1.40179	1.92604	3.6206	2.03121	3.38392	2.29133	3.029	2.45564	2.78191	3.62883	3.28302	1.83411	2.36302	-0.640574	0.899607	Genotype-temperature interaction
WBGene00024786	Protein-coding gene	3.66902	3.47491	3.72372	4.32814	4.50196	4.476	4.69512	4.82739	4.85003	4.60248	4.16042	4.07135	4.30611	3.54193	3.58542	0.944389	1.63657	Genotype-temperature interaction
WBGene00024787	Protein-coding gene	7.20698	7.28581	7.63061	7.99213	8.74554	7.2493	8.32447	8.35742	7.83291	7.60054	7.42114	7.25931	8.30468	7.06421	6.51683	5.29016	5.14753	Genotype-temperature interaction
WBGene00024789	Protein-coding gene	2.77593	1.78685	1.40179	1.44061	-0.627325	-1.13871	3.23389	4.21733	2.58154	0.38525	-1.86195	0.66536	-1.67117	-2.07278	-1.54387	-0.640574	-0.685355	Temperature difference only
WBGene00024792	Protein-coding gene	5.09786	5.48729	6.637	6.4496	7.03801	5.33702	6.72882	7.08835	6.71456	6.3065	5.95184	6.00877	7.03273	5.56384	5.02599	3.05987	3.56257	Genotype-temperature interaction
WBGene00024793	Protein-coding gene	2.77593	0.938856	3.27626	1.92604	1.6946	2.03121	2.53592	2.29133	1.92946	3.42087	3.49561	3.20141	3.08371	2.01468	2.5436	0.944389	1.63657	No significant difference
WBGene00024794	Protein-coding gene	1.55354	0.938856	1.40179	-0.881316	-0.627325	0.44625	1.13153	-0.0305944	0.707067	0.870677	0.459983	0.66536	-0.0862104	-0.48782	0.778062	2.81886	-0.685355	No significant difference
WBGene00024796	Protein-coding gene	1.55354	2.07636	4.34039	3.02557	2.18003	3.61617	1.99827	2.29133	1.44403	4.69268	3.97094	3.47272	4.35119	5.70201	5.63604	2.16678	2.77408	Genotype difference only
WBGene00024797	Protein-coding gene	1.55354	-1.38307	-0.183175	-0.881316	0.957638	-1.13871	-2.95593	-0.0305944	-0.877895	2.45564	1.59749	2.73575	3.37322	2.88141	3.66559	0.944389	-0.685355	Genotype difference only
WBGene00024799	Protein-coding gene	2.77593	1.42428	2.13875	1.44061	2.5426	0.44625	-2.95593	-0.0305944	-0.877895	2.70718	2.66162	2.25032	1.13618	1.62766	0.778062	-0.640574	-0.685355	Temperature difference only
WBGene00024800	Protein-coding gene	2.77593	3.66132	-0.183175	1.44061	-0.627325	0.44625	3.61393	4.21733	3.029	0.870677	1.30798	-0.0716051	-1.67117	-2.07278	-1.54387	-0.640574	-0.685355	Temperature difference only
WBGene00024801	Protein-coding gene	6.56849	6.46868	6.78261	6.85339	7.92342	6.67507	7.17978	7.06744	7.26676	6.9792	7.0359	7.08827	7.42949	6.589	6.07819	4.00328	4.60005	Genotype-temperature interaction
WBGene00024802	Protein-coding gene	1.55354	2.52382	3.51726	3.76254	4.79894	3.61617	3.27289	1.55437	3.64567	2.45564	2.38598	3.47272	3.53828	2.01468	2.5436	-0.640574	-0.685355	Genotype-temperature interaction
WBGene00024803	Protein-coding gene	3.66902	2.52382	4.57171	4.61054	4.58213	4.41588	4.87062	5.39567	4.73681	5.68537	5.37646	5.82725	5.86021	5.16562	5.39865	2.16678	2.48457	Genotype-temperature interaction
WBGene00024804	Protein-coding gene	4.92278	3.90233	5.02628	4.54495	5.43876	4.41588	4.09935	4.82739	4.33156	5.91507	5.83154	5.72714	5.29461	5.12689	4.83117	2.52935	3.22154	Genotype-temperature interaction
WBGene00024805	Protein-coding gene	3.13851	2.07636	2.98675	3.36661	4.12756	3.38485	4.09935	4.05687	4.0763	3.48959	2.66162	3.38783	4.70387	2.57107	3.21102	1.68135	2.122	Genotype-temperature interaction
WBGene00024806	Protein-coding gene	3.87547	2.07636	2.62418	3.02557	3.46014	2.76818	3.58323	3.42884	2.82254	1.97021	1.83849	2.04387	2.23572	1.38665	1.62606	0.944389	-0.685355	No significant difference
WBGene00024808	Protein-coding gene	1.55354	1.78685	2.98675	1.44061	-0.627325	-1.13871	-0.148576	-0.0305944	0.707067	-0.351715	0.94541	-1.65657	-1.67117	-2.07278	-1.54387	-0.640574	-0.685355	Temperature difference only
WBGene00024809	Protein-coding gene	1.55354	-1.38307	-0.183175	-0.881316	-0.627325	1.18322	-2.95593	-0.0305944	-0.877895	0.870677	0.459983	2.04387	2.02927	2.57107	0.778062	-0.640574	-0.685355	No significant difference
WBGene00024814	Protein-coding gene	2.29051	3.57112	2.62418	2.57812	2.5426	-1.13871	1.43639	2.29133	-0.877895	1.23325	1.30798	0.66536	-0.0862104	-0.48782	0.778062	0.944389	-0.685355	No significant difference
WBGene00024817	Protein-coding gene	4.49214	3.66238	4.34039	4.68358	4.32687	3.61617	4.52789	4.21733	3.37003	2.45564	2.22552	2.59136	3.88342	1.83411	2.5436	2.17066	2.122	Genotype difference only
WBGene00024818	Protein-coding gene	1.55354	0.20189	1.40179	-0.881316	-0.627325	-1.13871	-0.634002	1.55437	-0.877895	-0.351715	-0.276983	0.66536	-1.67117	-2.07278	-1.54387	2.16678	-0.685355	No significant difference
WBGene00024823	Protein-coding gene	4.65234	4.3934	-0.183175	5.61751	3.5661	4.33049	3.99666	4.59587	3.23471	1.54491	1.11318	1.30691	0.7674	1.23801	0.778062	4.06596	4.34807	Genotype-temperature interaction
WBGene00024824	Protein-coding gene	1.55354	1.42428	2.98675	0.703646	-0.627325	1.18322	0.95096	1.55437	1.44403	1.52275	1.59749	1.51336	-1.67117	0.734573	1.26349	0.944389	2.122	No significant difference
WBGene00024825	Protein-coding gene	2.77593	2.52382	3.51726	4.07288	3.89624	3.2536	4.1421	4.05687	3.64567	3.79124	3.86598	3.38783	5.12324	3.54706	3.09999	0.944389	1.63657	Genotype-temperature interaction
WBGene00024826	Protein-coding gene	5.25398	4.88371	5.69947	5.7186	6.63006	5.09011	5.91751	5.99177	6.11079	5.75681	5.58927	5.23825	6.30037	5.53455	4.89908	2.16678	-0.685355	Genotype-temperature interaction
WBGene00024827	Protein-coding gene	2.29051	0.938856	1.40179	0.703646	0.957638	0.44625	0.95096	-0.0305944	0.707067	1.23325	0.459983	1.15079	-1.67117	-2.07278	-1.54387	0.944389	-0.685355	Genotype difference only
WBGene00024828	Protein-coding gene	5.6965	4.49957	5.83919	6.21672	7.09377	6.06096	6.67806	6.34445	6.11079	4.83151	4.84569	4.90618	5.81091	4.30226	4.28902	3.86815	3.22154	Genotype-temperature interaction
WBGene00024829	Protein-coding gene	5.64101	4.84575	5.64971	5.93886	6.91957	5.36908	6.65325	6.59876	6.24105	5.85122	5.37646	5.52334	6.81667	5.25813	4.68495	2.52935	2.77408	Genotype-temperature interaction
WBGene00024830	Protein-coding gene	10.5436	10.2254	10.0641	10.5333	10.11	10.8709	10.2882	10.4033	10.4712	10.9215	10.4425	11.0858	10.2954	10.4163	10.5294	11.1494	11.5238	No significant difference
WBGene00024831	Protein-coding gene	4.97575	6.02952	-0.183175	5.57868	4.20352	4.42728	5.15673	6.22233	4.09768	5.2128	4.91841	6.23948	5.95141	4.4458	5.31876	6.86064	5.80886	No significant difference
WBGene00024832	Protein-coding gene	2.29051	3.57112	2.62418	2.57812	-0.627325	-1.13871	-2.95593	-0.0305944	-0.877895	-0.351715	-1.86195	1.15079	-1.67117	-0.333204	1.26349	0.944389	2.122	Genotype-temperature interaction
WBGene00024834	Protein-coding gene	5.58329	6.14831	5.92535	5.68854	5.39504	5.33702	4.66612	4.49297	4.61396	1.97021	1.30798	1.51336	1.13618	0.249146	1.26349	3.60735	2.48457	Genotype-temperature interaction
WBGene00024840	Protein-coding gene	3.8975	4.22902	4.93337	4.5304	5.35953	4.72943	5.05224	5.85462	4.40989	5.20287	4.32788	4.45196	5.81264	5.27595	4.89908	3.44689	3.83821	Genotype-temperature interaction
WBGene00024842	Protein-coding gene	2.83365	3.357	3.27626	1.92604	1.73832	-0.897705	1.10603	-0.0305944	1.60015	2.31125	3.26734	3.47272	2.23572	2.45078	2.15657	1.43743	2.89961	Temperature difference only
WBGene00024843	Protein-coding gene	1.74619	2.99052	3.44132	-0.186171	-0.627325	0.44625	0.56763	0.106909	1.9701	1.80394	0.68985	-1.65657	0.650755	-0.48782	0.832928	0.979343	0.314645	Temperature difference only
WBGene00024846	Protein-coding gene	3.87547	4.39829	2.62418	4.40409	3.07312	2.76818	2.65878	2.29133	0.707067	3.89621	3.18245	4.01586	3.82068	2.7852	2.84845	4.78569	5.58143	Genotype-temperature interaction
WBGene00024848	Protein-coding gene	4.49214	4.04319	5.10223	4.73339	5.5625	3.81548	4.76641	5.0138	4.1665	5.65578	5.43268	5.2623	5.44777	4.49707	4.12856	3.44689	3.56257	Genotype-temperature interaction
WBGene00024850	Protein-coding gene	1.55354	1.42973	2.13875	1.44061	0.957638	0.44625	1.80707	3.13933	0.71112	0.38525	1.30798	2.04387	-1.67117	-0.48782	-1.54387	-0.640574	-0.685355	Genotype difference only
WBGene00024851	Protein-coding gene	3.66902	2.34113	3.56144	2.61511	2.83211	3.10921	1.38105	1.55437	0.707067	2.63621	1.59789	2.48343	2.00529	2.03714	2.01685	2.53728	3.46803	Genotype-temperature interaction
WBGene00024852	Protein-coding gene	5.09786	4.92071	4.46068	3.87357	4.50196	3.50514	4.14039	4.9236	4.95499	4.36322	4.64585	3.38783	4.58768	3.28477	4.1796	2.52935	3.56257	No significant difference
WBGene00024853	Protein-coding gene	2.77593	3.37182	3.90429	3.36661	2.18003	3.90568	3.58323	4.05687	2.58154	3.01752	2.78191	1.51336	3.88342	2.97161	1.91557	0.944389	2.122	No significant difference
WBGene00024854	Protein-coding gene	1.55354	2.00925	-0.183175	1.44061	1.6946	-1.13871	1.61696	-0.0305944	1.70707	-0.351715	0.94541	0.66536	0.650755	-2.07278	0.0410964	-0.640574	0.899607	No significant difference
WBGene00024855	Protein-coding gene	6.47637	6.16382	6.32462	6.37607	6.29154	6.49791	5.62527	5.0138	5.35092	2.45564	-0.276983	0.66536	3.28302	2.45078	1.91557	3.05987	3.83821	Genotype-temperature interaction
WBGene00024856	Protein-coding gene	5.6965	6.63374	5.64971	4.02557	3.12756	4.71571	0.888419	3.00503	2.3445	1.28874	2.46501	3.4309	0.650755	1.95697	2.28395	2.51296	2.122	Genotype-temperature interaction
WBGene00024859	Protein-coding gene	1.55354	0.20189	-0.183175	0.703646	1.6946	0.44625	-2.95593	-0.0305944	-0.877895	-0.351715	-1.86195	-0.0716051	-1.67117	-0.48782	-1.54387	-0.640574	-0.685355	Genotype difference only
WBGene00024860	Protein-coding gene	2.29051	3.14049	2.62418	-0.881316	-0.627325	2.03121	2.08846	1.55437	0.707067	-1.93668	-0.276983	2.04387	0.650755	0.249146	0.0410964	-0.640574	-0.685355	Temperature difference only
WBGene00024862	Protein-coding gene	-0.03142	-1.0205	-0.183175	-0.881316	-0.627325	0.44625	-0.585024	-0.0305944	-0.877895	0.870677	2.22552	2.4309	2.42664	1.10865	1.27763	-0.523734	-0.685355	Genotype difference only
WBGene00024863	Protein-coding gene	4.3609	3.66132	4.57171	4.32814	3.46014	3.71927	4.57545	4.72429	3.76596	3.55518	3.97094	3.29763	3.88342	2.97161	3.50053	1.68135	-0.685355	Genotype-temperature interaction
WBGene00024865	Protein-coding gene	3.66902	4.10878	4.57171	4.61054	5.5625	4.14669	5.06088	5.46126	4.90346	4.17185	3.81048	4.61022	4.89868	3.21262	3.81369	3.05987	3.70696	No significant difference
WBGene00024867	Protein-coding gene	3.85454	4.25924	4.97333	4.16308	4.65808	4.28755	5.02801	5.46671	4.95499	4.60431	4.79806	4.40698	4.43735	3.97097	3.32104	3.44689	2.48457	Genotype-temperature interaction
WBGene00024868	Protein-coding gene	3.66902	3.74621	3.90429	4.90004	5.1006	3.90568	4.95696	5.39567	5.5315	5.00584	5.19334	5.28595	5.09701	4.03574	4.28902	2.16678	3.70696	Genotype-temperature interaction
WBGene00024869	Protein-coding gene	1.55354	1.42428	3.27626	3.02557	2.83211	2.03121	2.25352	2.77676	1.44403	2.31125	2.04495	2.25032	3.53828	2.01468	2.15657	-0.640574	-0.685355	Genotype-temperature interaction
WBGene00024870	Protein-coding gene	5.17803	5.7768	5.88291	4.73339	5.91183	4.83857	5.3705	5.32696	5.23063	6.26789	6.09806	5.92086	6.04993	5.25813	4.79598	3.60735	2.122	Genotype-temperature interaction
WBGene00024871	Protein-coding gene	4.82656	5.41134	5.17438	4.47624	4.65808	4.21884	4.92059	4.9236	4.1665	5.02911	4.95823	4.91329	5.29461	4.194	3.74154	2.81886	2.77408	No significant difference
WBGene00024872	Protein-coding gene	2.29051	3.14049	2.62418	2.81912	2.5426	0.44625	2.25352	3.42884	1.92946	1.23325	2.22552	-0.0716051	2.02927	1.09714	0.778062	2.16678	1.63657	No significant difference
WBGene00024873	Protein-coding gene	5.12753	5.29391	6.18549	6.3257	6.45028	5.91548	6.35217	6.5792	6.42284	5.80364	5.51577	5.6713	6.10321	5.40235	4.98179	3.48332	3.49597	Genotype-temperature interaction
WBGene00024875	Protein-coding gene	5.58329	5.73587	6.68719	6.1955	7.23686	6.09969	6.6716	6.93519	6.37949	6.34409	6.19875	5.85913	6.92502	6.29791	5.6753	5.19232	4.98707	No significant difference
WBGene00024876	Protein-coding gene	2.77593	2.86486	3.72372	3.20615	3.46014	2.32072	3.23389	3.66985	4.0763	2.58688	2.22552	2.04387	3.28302	2.31954	2.36302	1.68135	0.899607	No significant difference
WBGene00024877	Protein-coding gene	4.49214	3.82638	5.24309	4.8466	4.58213	4.53371	5.25839	5.69733	5.31193	3.27278	3.49561	3.70098	3.75509	3.28477	3.66559	2.16678	2.48457	Genotype-temperature interaction
WBGene00024878	Protein-coding gene	4.05604	3.47491	4.06475	3.97666	5.5625	4.35314	5.03842	4.82739	5.18819	4.72153	4.36687	4.53326	5.07029	4.7474	3.74154	-0.640574	2.48457	Genotype-temperature interaction
WBGene00024879	Protein-coding gene	5.94586	6.14831	6.66232	5.9131	6.55258	5.7561	6.01848	6.19822	5.66126	6.89305	6.58514	6.75706	6.54315	5.48946	5.3265	2.81886	3.70696	Genotype-temperature interaction
WBGene00024881	Protein-coding gene	5.64101	6.05156	6.22622	6.0135	7.57725	5.7561	6.71826	6.62762	5.99247	6.8414	6.68109	6.94706	7.52112	5.88722	5.11435	4.24019	3.70696	Genotype-temperature interaction
WBGene00024883	Protein-coding gene	4.3609	4.54767	4.86122	4.90004	5.43876	5.20114	5.41476	4.72429	4.85003	4.21758	3.70139	3.7697	4.91718	4.00617	3.58542	3.32905	3.22154	No significant difference
WBGene00024884	Protein-coding gene	1.55354	0.938856	-0.183175	0.703646	-0.627325	-1.13871	0.213995	-0.0305944	0.707067	-1.93668	-0.276983	-1.65657	-1.67117	-2.07278	-1.54387	-0.640574	-0.685355	No significant difference
WBGene00024886	Protein-coding gene	1.55756	1.42773	1.40179	0.703646	1.6946	0.44625	-0.631451	-0.0305944	-0.877895	0.871375	2.38598	2.79328	0.650755	1.62766	-0.891789	2.8386	3.83821	Genotype-temperature interaction
WBGene00024887	Protein-coding gene	4.05604	3.37182	3.51726	3.36661	4.32687	3.50514	4.72355	4.82739	3.76596	3.27278	2.78191	2.73575	4.80456	3.0565	2.84845	3.26632	-0.685355	Genotype-temperature interaction
WBGene00024888	Protein-coding gene	6.37797	5.30343	6.95638	6.27856	7.18646	6.62284	6.94343	7.12928	6.45302	5.14014	4.93247	4.91329	6.68197	4.9825	4.79598	3.75174	3.01508	Genotype-temperature interaction
WBGene00024889	Protein-coding gene	7.35228	7.07226	8.42045	7.39945	8.04863	7.28335	7.39611	7.43701	6.57332	6.63697	6.68109	6.58661	7.06015	6.43104	6.14962	4.21741	3.83821	Genotype-temperature interaction
WBGene00024892	Protein-coding gene	1.55354	0.20189	-0.183175	0.703646	-0.627325	-1.13871	-2.95593	-0.0305944	-0.877895	-0.351715	-0.276983	0.66536	-0.0862104	-2.07278	-1.54387	-0.640574	-0.685355	No significant difference
WBGene00024894	Protein-coding gene	3.88943	3.83261	3.8108	2.57812	3.07312	2.03121	-1.02304	-0.0305944	-0.877895	2.31125	1.92465	2.45987	-1.67117	0.338862	1.29264	2.52935	2.22154	Genotype-temperature interaction
WBGene00024895	Protein-coding gene	3.66902	3.97448	4.46068	5.09596	6.33846	4.35314	4.95696	5.32696	3.37003	4.50627	4.61379	4.61022	5.65974	4.37016	3.8824	2.16678	-0.685355	Genotype-temperature interaction
WBGene00024896	Protein-coding gene	4.49214	4.68302	5.17438	5.04942	5.60149	5.16507	5.18873	5.09869	5.14447	4.25315	3.86598	3.83529	4.39492	3.48181	3.66559	1.68135	2.48457	Genotype-temperature interaction
WBGene00024898	Protein-coding gene	3.66902	0.938856	3.90429	2.81912	1.6946	2.32072	-2.95593	-0.0305944	-0.877895	0.38525	1.30798	1.15079	2.02927	2.68211	2.84845	0.944389	-0.685355	Temperature difference only
WBGene00024900	Protein-coding gene	4.85613	4.24252	3.04058	3.55678	2.19331	3.22913	4.408	4.73812	4.13267	3.11827	3.54233	3.53037	1.76992	1.26718	2.60136	4.83766	5.45923	No significant difference
WBGene00024904	Protein-coding gene	2.29051	3.00925	2.98675	1.92604	2.18003	1.66951	-0.148576	-0.0305944	1.4456	4.36916	4.11533	4.83954	4.77418	3.4203	4.33878	3.88299	4.46507	Additive genotype & temperature difference
WBGene00024905	Protein-coding gene	3.66902	3.47491	2.62418	4.07288	3.6206	3.61617	0.503501	2.29133	0.707067	2.70718	2.78191	3.20141	3.08371	2.97161	2.15657	3.44689	3.40211	Genotype-temperature interaction
WBGene00024906	Protein-coding gene	2.77593	1.42428	2.13875	1.92604	1.6946	0.44625	-0.148576	-0.0305944	-0.877895	1.23325	-0.276983	1.15079	-0.0862104	-0.48782	-1.54387	0.944389	-0.685355	Additive genotype & temperature difference
WBGene00024911	Protein-coding gene	2.77593	2.86486	3.51726	0.703646	2.5426	1.66864	3.61393	3.8763	3.51442	1.76376	2.22552	1.15079	0.650755	-2.07278	-1.54387	0.944389	0.899607	Additive genotype & temperature difference
WBGene00024912	Protein-coding gene	3.42801	4.28049	2.96522	2.9131	3.04217	3.89314	3.13126	2.77676	2.7466	3.67803	3.058	2.65632	3.57062	2.45078	1.57161	-0.640574	0.899607	No significant difference
WBGene00024913	Protein-coding gene	1.55354	1.78685	2.13875	-0.881316	-0.627325	1.18322	0.503501	1.55437	1.44403	-1.93668	-1.86195	-1.65657	-1.67117	-2.07278	-1.54387	-0.640574	0.899607	No significant difference
WBGene00024914	Protein-coding gene	4.21651	3.00925	3.90429	3.76254	4.50196	3.38485	4.46192	4.49297	2.82254	3.42087	3.18245	2.4309	4.25956	3.85796	3.41033	-0.640574	-0.685355	Genotype-temperature interaction
WBGene00024916	Protein-coding gene	3.87547	1.42428	4.34039	3.02557	3.6206	1.66864	2.53592	2.77676	2.58154	1.97021	1.59749	1.15079	2.72114	-0.48782	1.26349	-0.640574	-0.685355	No significant difference
WBGene00024917	Protein-coding gene	3.42801	3.26078	2.98675	3.02557	2.18003	1.66864	3.27289	3.66985	3.64567	0.870677	0.94541	1.80286	0.650755	-0.48782	0.0410964	0.944389	-0.685355	Genotype difference only
WBGene00024918	Protein-coding gene	2.29051	4.44982	2.98675	3.36661	4.50196	1.18322	4.68069	5.46126	4.40751	3.94597	4.0207	4.17632	4.51865	3.65514	3.31411	1.68135	1.63657	Genotype-temperature interaction
WBGene00024919	Protein-coding gene	3.42801	3.57112	2.13875	4.07288	3.46014	0.44625	3.81225	3.42884	3.98009	2.58688	2.66162	1.15079	2.85239	2.17515	1.62606	0.944389	2.48457	No significant difference
WBGene00024920	Protein-coding gene	-0.03142	0.20189	-0.183175	-0.881316	0.957638	1.18322	-1.37097	-0.0305944	1.44403	-1.93668	0.94541	-0.0716051	-0.0862104	-2.07278	-1.54387	-0.640574	0.899607	No significant difference
WBGene00024922	Protein-coding gene	1.55354	1.42428	2.13875	2.57812	2.18003	2.03121	-2.95593	-0.0305944	0.707067	0.870677	0.459983	-1.65657	-0.0862104	0.734573	0.0410964	-0.640574	-0.685355	Additive genotype & temperature difference
WBGene00024923	Protein-coding gene	1.55354	1.42428	2.13875	1.92604	1.6946	2.32072	-2.95593	-0.0305944	-0.877895	2.15079	-0.276983	1.51336	0.650755	0.249146	-1.54387	-0.640574	-0.685355	Additive genotype & temperature difference
WBGene00024924	Protein-coding gene	2.77593	0.938856	2.13875	2.57812	1.6946	1.18322	1.99827	2.77676	1.92946	0.870677	0.94541	1.15079	-1.67117	-2.07278	0.0410964	1.68135	-0.685355	Genotype difference only
WBGene00024925	Protein-coding gene	1.55354	2.52382	2.13875	1.92604	0.957638	-1.13871	0.744509	-0.0305944	0.707067	0.38525	0.94541	-0.0716051	-1.67117	-2.07278	0.0410964	2.81886	2.122	Genotype-temperature interaction
WBGene00024926	Protein-coding gene	3.66902	2.86486	3.72372	3.36661	3.46014	3.10921	3.67343	3.8763	3.51442	3.42087	2.99604	2.86699	3.45811	3.0565	2.36302	4.11431	4.44393	No significant difference
WBGene00024927	Protein-coding gene	4.3609	4.72545	5.37141	4.16308	5.60149	4.28755	4.79226	4.9236	4.73681	4.0406	4.36687	4.17632	4.63261	4.231	3.31411	1.68135	3.40211	No significant difference
WBGene00024928	Protein-coding gene	4.21651	4.72545	4.94611	5.04942	5.67646	5.01103	5.4577	5.58412	5.38889	4.33011	4.32788	4.12479	5.27134	4.33661	3.8824	2.52935	3.01508	Genotype-temperature interaction
WBGene00024929	Protein-coding gene	4.61244	5.43711	4.94611	4.40409	5.1006	4.35314	5.33409	5.32696	4.90346	4.69268	4.51309	5.02993	5.29461	3.94959	4.23749	2.52935	3.56257	Genotype-temperature interaction
WBGene00024930	Protein-coding gene	4.3609	3.90233	3.90429	3.87357	4.58213	4.476	3.75832	4.36172	4.67669	2.81821	3.56432	3.29763	3.82068	2.68211	1.62606	3.05987	2.122	Genotype difference only
WBGene00024932	Protein-coding gene	3.42801	3.82638	2.13875	2.81912	2.5426	3.61617	3.23389	3.13933	3.87699	2.70718	2.78191	2.98729	3.28302	0.734573	2.15657	2.16678	3.01508	No significant difference
WBGene00024933	Protein-coding gene	2.77593	2.07636	2.98675	2.28861	1.6946	3.38485	2.97481	1.55437	1.44403	1.23325	0.94541	1.80286	1.78826	2.01468	1.91557	1.68135	-0.685355	No significant difference
WBGene00024934	Protein-coding gene	2.29051	1.78685	3.27626	1.92604	2.5426	2.32072	1.90205	1.55437	1.92946	2.58688	3.42346	2.73575	1.49875	2.31954	0.0410964	2.52935	-0.685355	No significant difference
WBGene00024935	Protein-coding gene	1.55354	1.78685	2.13875	2.28861	3.76499	2.32072	1.43639	2.77676	1.44403	1.52275	0.459983	-0.0716051	2.02927	0.249146	0.0410964	2.16678	1.63657	Genotype difference only
WBGene00024936	Protein-coding gene	2.29051	1.42428	2.62418	0.703646	-0.627325	-1.13871	-1.37097	-0.0305944	-0.877895	0.38525	2.22552	0.66536	-1.67117	0.249146	-1.54387	-0.640574	-0.685355	Temperature difference only
WBGene00024937	Protein-coding gene	3.13851	3.66132	3.27626	0.703646	1.6946	0.44625	0.213995	-0.0305944	0.707067	-1.93668	-0.276983	0.66536	-1.67117	-2.07278	-1.54387	0.944389	2.122	Genotype-temperature interaction
WBGene00024938	Protein-coding gene	4.05604	3.26078	2.13875	4.54495	2.5426	5.01103	5.16819	2.77676	5.46195	4.50627	3.42346	3.83529	4.21147	2.17515	5.3265	-0.640574	1.63657	Genotype-temperature interaction
WBGene00024940	Protein-coding gene	-0.03142	0.975101	2.13875	1.94202	-0.627325	0.478027	-0.104584	2.29133	-0.877895	1.76376	0.94541	0.66536	1.78826	2.01468	0.778062	1.35943	1.63657	No significant difference
WBGene00024941	Protein-coding gene	2.29051	2.86486	1.40179	2.57812	0.957638	-1.13871	0.503501	-0.0305944	-0.877895	1.97021	2.89294	2.04387	-0.0862104	0.737459	0.778062	1.68135	1.63657	No significant difference
WBGene00024942	Protein-coding gene	5.80147	5.91155	5.92535	4.73339	4.98739	5.09011	4.52304	5.25481	4.61396	11.4336	11.6999	11.9179	10.5447	10.7729	10.4795	6.39285	7.19116	Genotype-temperature interaction
WBGene00024943	Protein-coding gene	4.61244	3.57112	4.46068	4.79111	4.12756	3.81548	2.25352	3.42884	-0.877895	4.98219	5.03287	5.13785	4.66868	5.04616	5.05605	0.944389	2.77408	Temperature difference only
WBGene00024946	Protein-coding gene	4.61244	3.66132	4.20914	3.511	5.0451	3.61617	3.31086	4.36172	3.20957	2.70718	3.42346	2.73575	3.68638	3.21262	3.21102	3.44689	2.48457	No significant difference
WBGene00024948	Protein-coding gene	6.1974	6.11677	6.58501	6.5699	7.64414	5.84997	7.11955	7.62046	6.69953	6.45993	6.52607	6.36024	7.14581	5.67541	5.63604	4.31362	4.5241	Genotype-temperature interaction
WBGene00024951	Protein-coding gene	2.77593	0.952138	1.40179	-0.881316	-0.627325	-1.13871	0.213995	-0.0305944	-0.877895	-0.351715	-0.861945	-0.0716051	-0.0862104	-2.07278	-1.54387	1.68135	1.43012	Genotype-temperature interaction
WBGene00024952	Protein-coding gene	4.3609	4.99197	5.83919	5.30851	6.739	4.88365	5.95355	6.15923	5.75146	6.38073	6.24134	6.41489	6.48365	5.25813	5.17038	3.60735	3.22154	Genotype-temperature interaction
WBGene00024956	Protein-coding gene	4.3609	4.17152	5.02628	4.67327	4.65808	4.41588	5.22894	5.39567	4.73681	4.17185	4.44184	4.3658	5.07029	4.15604	3.66559	2.16678	2.122	Genotype-temperature interaction
WBGene00024957	Protein-coding gene	2.29051	2.31737	2.13875	1.44061	1.6946	1.66864	1.99827	2.77676	1.44403	3.19261	3.42346	2.59136	3.68638	2.88141	2.9797	-0.640574	2.122	Genotype-temperature interaction
WBGene00024958	Protein-coding gene	1.55354	2.52382	3.27626	1.44061	3.07312	3.50514	1.90205	2.77676	1.92946	1.97021	1.59749	2.25032	2.02927	2.01468	2.15657	1.68135	-0.685355	No significant difference
WBGene00024961	Protein-coding gene	5.46043	3.30175	5.25849	5.48256	5.43733	5.23633	6.41688	6.80808	6.59563	4.23991	4.52756	4.67136	5.94229	3.79986	4.59723	0.944389	0.899607	Genotype-temperature interaction
WBGene00024962	Protein-coding gene	1.55354	-1.38307	2.13875	0.703646	-0.627325	-1.13871	0.744509	2.29133	1.44403	1.23325	0.459983	1.80286	0.650755	1.62766	0.0410964	1.68135	-0.685355	No significant difference
WBGene00024963	Protein-coding gene	3.42801	3.97448	4.77102	4.73339	5.30341	3.90568	4.72355	3.13933	4.1665	3.42087	1.59749	4.01586	5.14901	2.97161	2.9797	2.81886	1.63657	No significant difference
WBGene00024965	Protein-coding gene	3.13851	2.70439	3.51726	1.44061	3.89624	2.94875	2.53592	-0.0305944	1.92946	4.08569	4.64585	4.32071	3.08371	2.97161	1.26349	1.68135	2.122	No significant difference
WBGene00024966	Protein-coding gene	3.42801	3.37182	4.20914	3.76254	4.41707	3.71927	4.37499	5.52399	4.1665	3.42087	3.56432	3.83529	4.83662	3.9045	3.31411	2.16678	2.48457	Genotype-temperature interaction
WBGene00024967	Protein-coding gene	1.55354	2.07636	3.90429	3.02557	3.46014	2.03121	2.08846	3.42884	2.29203	3.10772	3.34751	3.62883	3.28302	2.68211	2.70406	0.944389	-0.685355	Genotype-temperature interaction
WBGene00024968	Protein-coding gene	5.32613	5.85533	5.37141	4.61054	5.43876	5.16507	5.57934	5.39567	5.59784	5.56317	5.03287	5.46237	5.548	5.04616	4.72292	1.68135	1.63657	Genotype-temperature interaction
WBGene00024969	Protein-coding gene	2.29051	2.31737	2.13875	0.703646	2.5426	2.32072	0.95096	1.55437	-0.877895	-0.351715	-1.86195	-1.65657	-1.67117	0.249146	0.0410964	-0.640574	-0.685355	Genotype difference only
WBGene00024971	Protein-coding gene	1.55354	0.20189	1.55379	2.89541	-0.627325	-1.13871	1.79896	2.90801	0.707067	-1.93668	1.10153	-0.0716051	1.13618	-0.48782	1.26349	-0.640574	0.899607	No significant difference
WBGene00024972	Protein-coding gene	3.20124	1.61884	2.53929	4.14245	2.92999	3.54129	2.96154	3.30439	3.49218	1.7807	1.72738	1.93285	3.47562	1.75982	2.04045	2.95389	-0.685355	No significant difference
WBGene00024973	Protein-coding gene	-0.03142	1.58767	-0.183175	0.703646	-0.627325	0.44625	-1.89453	-0.0305944	-0.877895	2.52743	1.97936	2.77342	1.49875	0.927218	2.70406	0.944389	1.77408	No significant difference
WBGene00024975	Protein-coding gene	1.55354	0.938856	-0.183175	0.703646	-0.627325	-1.13871	-1.37097	-0.0305944	0.707067	-0.351715	-1.86195	0.66536	-1.67117	-2.07278	-1.54387	1.68135	0.899607	No significant difference
WBGene00024976	Protein-coding gene	2.29051	-1.38307	-0.183175	-0.881316	-0.627325	-1.13871	-0.148576	-0.0305944	-0.877895	0.38525	-0.276983	-0.0716051	-0.0862104	1.09714	-1.54387	-0.640574	1.63657	No significant difference
WBGene00024977	Protein-coding gene	3.42801	1.78685	2.13875	0.703646	3.07312	2.03121	3.88956	3.42884	2.58154	1.76376	-0.276983	1.80286	2.97268	0.734573	1.91557	3.44689	2.122	No significant difference
WBGene00024978	Protein-coding gene	2.77593	3.26078	3.27626	4.54495	3.76499	3.99057	3.5198	3.13933	3.37003	3.61791	4.36687	4.40952	4.95818	3.70858	2.70406	2.52935	1.63657	Genotype-temperature interaction
WBGene00024979	Protein-coding gene	5.17803	5.18678	5.59818	5.45853	6.87252	5.68147	6.07474	6.41235	5.72202	5.16135	5.45094	5.26176	5.90626	4.96064	4.68495	2.81886	3.70696	Genotype-temperature interaction
WBGene00024980	Protein-coding gene	3.42801	2.31737	2.62418	2.57812	1.6946	2.32072	3.02135	2.29133	3.029	0.38525	1.30798	2.59136	1.49875	-2.07278	0.778062	2.52935	1.63657	Genotype difference only
WBGene00024981	Protein-coding gene	3.13851	3.57112	5.02628	4.07288	3.6206	4.21884	2.71649	2.77676	3.20957	5.22319	4.98354	5.00164	4.30611	3.13667	3.58542	2.16678	0.899607	Genotype-temperature interaction
WBGene00024982	Protein-coding gene	3.42801	2.86486	3.90429	2.81912	3.07312	2.32072	2.92671	3.66985	3.20957	3.84468	3.69531	3.63703	3.54142	3.65514	1.62606	2.53501	2.48457	No significant difference
WBGene00024984	Protein-coding gene	5.74994	6.00101	6.12061	5.10964	6.19285	5.57553	6.22264	5.99177	5.5315	6.26789	5.93895	5.96548	6.25364	5.51967	6.01838	2.81886	3.9585	Genotype-temperature interaction
WBGene00024985	Protein-coding gene	4.05604	3.74621	5.64971	4.54495	4.73023	4.69418	4.51168	4.36172	4.73681	5.20287	4.61379	4.61022	4.55765	3.65514	3.31411	1.68135	2.48457	Genotype-temperature interaction
WBGene00024989	Protein-coding gene	7.41979	4.99197	7.09295	7.77332	7.23686	8.0683	5.63278	6.3788	6.669	8.74368	8.48124	7.28888	9.70224	10.956	10.538	6.04593	6.47452	Genotype-temperature interaction
WBGene00024990	Protein-coding gene	2.77593	3.14049	2.62418	3.20615	4.23066	2.03121	3.55186	4.05687	3.64567	2.9213	3.75276	3.62883	3.68638	3.41907	3.09999	2.81886	2.122	No significant difference
WBGene00024991	Protein-coding gene	5.80147	5.67221	6.66232	6.65007	7.80313	6.36113	7.19255	7.46925	6.75873	6.74632	6.2202	6.18264	6.92502	6.39074	5.85701	3.60735	3.70696	Genotype-temperature interaction
WBGene00024992	Protein-coding gene	3.13851	3.47491	3.51726	3.87357	4.01653	3.50514	3.58323	3.8763	4.61396	2.9213	0.94541	2.59136	2.41629	2.31954	2.84845	2.16678	3.22154	No significant difference
WBGene00024993	Protein-coding gene	4.61244	3.37182	3.27626	3.36661	4.12756	3.90568	3.58323	3.8763	2.58154	2.58688	3.34751	2.73575	3.94354	3.35348	3.74154	1.68135	0.899607	No significant difference
WBGene00024994	Protein-coding gene	3.87547	3.97448	4.57171	4.16308	4.98739	3.81548	4.51168	4.82739	4.85003	4.50627	4.44184	4.07135	4.95818	4.40295	3.66559	2.16678	-0.685355	Genotype-temperature interaction
WBGene00024995	Protein-coding gene	2.77593	3.14049	3.27626	3.36661	3.27957	3.2536	3.38392	4.05687	3.37003	6.68903	7.02375	6.96914	7.46582	6.8668	6.95199	8.03538	7.80248	Genotype difference only
WBGene00024998	Protein-coding gene	4.82656	4.28935	3.72372	2.28861	2.83211	3.10921	3.02135	3.13933	3.87699	2.9213	3.26734	3.20141	2.02927	1.62766	1.26349	3.05987	3.70696	Temperature difference only
WBGene00024999	Protein-coding gene	5.74994	5.35839	6.73569	6.4496	6.79053	6.37699	7.05669	7.08835	6.45302	5.83811	5.89961	5.44146	6.19301	5.4586	4.83117	3.26632	2.122	Genotype-temperature interaction
WBGene00025000	Protein-coding gene	3.42801	3.47491	2.13875	2.81912	3.07312	2.03121	0.503501	1.55437	0.707067	0.38525	0.459983	1.15079	-0.0862104	0.249146	0.0410964	2.16678	2.122	Genotype-temperature interaction
WBGene00025001	Protein-coding gene	2.29051	-1.38307	-0.183175	1.44061	-0.627325	1.37914	-2.95593	-0.0305944	-0.877895	-0.351715	-1.86195	1.51336	-1.67117	-0.48782	0.778062	-0.640574	-0.685355	No significant difference
WBGene00025002	Protein-coding gene	3.13851	1.78685	2.13875	1.44061	2.5426	2.32072	1.56763	1.55437	2.29203	2.70718	3.18245	2.59136	1.13618	2.68211	2.15657	0.944389	3.22154	No significant difference
WBGene00025003	Protein-coding gene	2.29051	3.26078	1.40179	1.44061	-0.627325	1.66864	0.503501	-0.0305944	0.707067	0.870677	1.59749	1.80286	0.650755	0.734573	0.0410964	-0.640574	0.899607	No significant difference
WBGene00025004	Protein-coding gene	1.55354	2.70439	1.40179	-0.881316	0.957638	1.18322	1.292	1.55437	1.44403	-0.351715	-0.276983	-0.0716051	-1.67117	-2.07278	0.0410964	-0.640574	-0.685355	No significant difference
WBGene00025006	Protein-coding gene	-0.03142	0.218212	-0.183175	0.703646	0.957638	0.44625	-0.627876	-0.0305944	-0.877895	0.38525	1.30798	0.66536	0.650755	1.62766	-1.54387	-0.640574	-0.685355	No significant difference
WBGene00025008	Protein-coding gene	3.14364	3.26078	3.72372	2.81912	2.83211	2.03121	3.27502	3.42884	3.029	2.15079	2.38598	2.25032	2.41629	1.83411	2.36302	3.60735	3.22154	No significant difference
WBGene00025009	Protein-coding gene	1.55354	2.70439	2.98675	4.07288	4.01653	3.61617	4.20394	4.49297	3.37003	2.9213	3.09225	2.59136	4.30611	3.41907	2.70406	2.16678	3.01508	Temperature difference only
WBGene00025010	Protein-coding gene	4.05604	2.86486	4.34039	3.36661	4.73023	3.2536	3.55186	3.66985	2.29203	2.31125	2.04495	2.59136	2.85239	1.38665	1.26349	2.52935	0.899607	Genotype difference only
WBGene00025011	Protein-coding gene	5.46043	5.69374	6.78261	5.9131	6.14086	5.92378	5.36148	4.72429	5.00475	8.20671	8.46561	8.38098	7.29172	7.87022	7.85595	4.91402	4.92935	Genotype-temperature interaction
WBGene00025012	Protein-coding gene	4.72347	4.39829	5.10223	5.00133	4.41707	3.10921	4.46192	4.49297	4.54837	3.73575	3.81048	3.83529	5.17432	3.9045	3.31411	3.26632	2.48457	No significant difference
WBGene00025013	Protein-coding gene	5.62378	6.29562	6.73135	6.70231	7.36189	6.10598	7.08345	7.3504	6.33966	6.4424	6.19762	5.85835	6.72947	5.90879	5.27925	4.91914	4.66714	Genotype-temperature interaction
WBGene00025014	Protein-coding gene	4.49214	3.37182	5.17438	4.24797	4.41707	3.50514	3.45346	4.9236	3.64567	4.3671	4.54745	4.53326	2.57675	3.48181	2.15657	2.16678	0.899607	Genotype-temperature interaction
WBGene00025021	Protein-coding gene	2.77593	-1.38307	-0.183175	-0.881316	-0.627325	0.44625	-2.95593	-0.0305944	-0.877895	1.69696	0.94541	-0.37646	0.650755	1.41907	1.31411	-0.640574	-0.685355	No significant difference
WBGene00025024	Protein-coding gene	1.55354	-1.38307	1.40179	1.92604	-0.627325	0.44625	-0.148576	1.55437	-0.877895	3.34872	2.78191	3.38783	3.88342	4.43501	4.23749	3.88299	3.22154	Genotype difference only
WBGene00025025	Protein-coding gene	-0.03142	2.52382	-0.183175	0.118684	0.957638	1.44625	-2.95593	0.969406	-0.877895	4.00791	3.69264	3.41259	3.08371	4.49327	3.80486	-0.640574	0.314645	Genotype difference only
WBGene00025026	Protein-coding gene	3.42801	2.79301	3.17167	1.44061	1.48815	2.32072	-0.148576	-0.0305944	-0.877895	3.62903	3.58002	3.7697	2.65076	3.03187	2.67853	4.11431	4.26884	Genotype-temperature interaction
WBGene00025028	Protein-coding gene	1.55354	0.938856	-0.183175	-0.881316	0.957638	0.44625	-2.95593	-0.0305944	-0.877895	-0.351715	-1.86195	-0.0716051	-1.67117	0.734573	0.0410964	-0.640574	-0.685355	No significant difference
WBGene00025031	Protein-coding gene	6.44431	6.68839	7.45345	6.98287	8.2213	6.64919	7.30968	7.22679	7.13891	7.30411	6.96142	7.00521	7.74034	6.71185	6.16349	2.52935	3.22154	Genotype-temperature interaction
WBGene00025036	Protein-coding gene	2.77593	3.26096	-0.183175	1.92604	0.957638	-1.13871	0.215488	2.77676	0.707067	1.23325	1.59749	1.15303	-1.63555	-0.487754	-1.54323	0.944389	0.899607	No significant difference
WBGene00025037	Protein-coding gene	4.49214	3.26078	4.34039	3.76254	3.76499	4.79202	3.38392	2.29133	3.029	3.67803	3.42346	4.12479	3.94354	2.7852	3.31411	0.944389	0.899607	No significant difference
WBGene00025039	Protein-coding gene	1.55354	1.42428	-0.183175	-0.881316	0.372675	1.18322	-2.95593	-0.0305944	0.122105	2.74515	-1.86195	2.25032	0.203296	-2.07278	1.0411	-0.640574	-0.685355	No significant difference
WBGene00025040	Protein-coding gene	5.32613	3.47491	6.08361	5.9131	6.11414	6.43872	2.65878	2.77676	1.92946	4.66324	4.24658	4.45196	3.08371	2.45078	2.15657	-0.640574	-0.685355	Genotype-temperature interaction
WBGene00025041	Protein-coding gene	3.42801	3.82638	4.34039	2.28861	3.76499	3.50514	3.81225	3.8763	4.0763	5.18226	4.70791	4.81917	4.92874	4.40295	4.86552	2.52935	1.63657	Genotype-temperature interaction
WBGene00025042	Protein-coding gene	3.66902	3.66132	3.27626	4.07288	4.01653	3.50514	3.34785	2.77676	3.37003	2.9213	0.94541	2.4309	2.02927	1.83411	2.15657	-0.640574	1.63657	Genotype difference only
WBGene00025043	Protein-coding gene	4.72347	4.48841	1.40179	3.87357	4.23066	3.10921	3.85574	4.40681	3.37003	3.89621	3.91941	3.55289	3.94354	3.80986	3.94799	4.71698	4.8065	No significant difference
WBGene00025044	Protein-coding gene	6.27592	3.05091	5.57705	7.25342	7.22801	7.43444	6.50548	6.25088	7.09322	6.95965	6.21364	5.86056	8.22813	8.02253	8.18183	2.29803	4.24846	Genotype-temperature interaction
WBGene00025048	Protein-coding gene	2.29051	2.07636	2.13875	-0.881316	-0.627325	-1.13871	-0.634002	-0.0305944	-0.877895	-0.351715	-1.86195	-1.65657	-1.67117	-2.07278	-1.54387	-0.640574	-0.685355	Genotype-temperature interaction
WBGene00025052	Protein-coding gene	7.22597	4.39829	6.80551	7.7074	7.88443	8.51413	5.76858	5.39567	4.73681	7.54108	7.11819	7.02643	7.58386	7.91732	7.97773	2.16678	3.83821	Genotype-temperature interaction
WBGene00025053	Protein-coding gene	4.05604	2.98616	2.98675	1.47353	2.18003	2.03121	1.30031	2.29133	0.732158	1.33663	2.04495	1.15079	1.49875	0.280855	0.0410964	0.944389	-0.685355	Temperature difference only
WBGene00025057	Protein-coding gene	2.37477	3.3478	3.31745	1.52887	0.99935	-1.0471	1.7483	1.55437	1.71935	-0.316644	0.482696	0.705619	0.698656	-0.428952	-1.54387	-0.116486	0.976059	Temperature difference only
WBGene00025060	Protein-coding gene	3.13851	3.37182	3.51726	3.02557	3.6206	3.81548	4.73756	4.49297	5.00475	3.10772	2.04552	3.20141	3.75509	2.7852	2.15657	5.50917	5.58143	Temperature difference only
WBGene00025062	Protein-coding gene	2.77593	2.70439	4.20914	2.81912	3.07312	2.94875	2.53592	3.13933	3.029	3.01752	2.78191	2.04387	3.28302	2.68211	2.36302	1.68135	-0.685355	No significant difference
WBGene00025063	Protein-coding gene	8.72012	7.23531	9.20699	8.82777	9.03267	9.35013	8.02635	8.43293	6.82946	5.8771	5.9898	6.52831	6.31182	6.33236	6.32032	2.16678	2.77408	Genotype-temperature interaction
WBGene00025064	Protein-coding gene	1.55354	1.42428	1.40179	-0.881316	-0.627325	1.18322	-0.634002	-0.0305944	-0.877895	-0.351715	-1.86195	-0.0716051	-1.67117	-2.07278	-1.54387	0.944389	-0.685355	No significant difference
WBGene00025065	Protein-coding gene	3.42801	3.90233	3.51726	4.24797	3.07312	4.41588	2.92671	3.42884	3.37003	6.78784	6.64981	6.38235	6.60029	7.60846	7.32965	3.26632	3.70862	Genotype-temperature interaction
WBGene00025068	Protein-coding gene	1.61546	2.92925	1.4266	2.30316	0.957638	2.05972	-0.110723	-0.0305944	0.713967	1.87068	2.22664	2.04387	-0.0862104	0.24969	1.5436	0.944389	3.01508	No significant difference
WBGene00025069	Protein-coding gene	5.09786	5.53579	6.41674	6.0612	5.67646	5.49064	6.84335	6.91192	6.71456	5.1186	4.87952	5.18892	4.89868	4.55657	4.60588	2.16678	3.40211	Genotype-temperature interaction
WBGene00025072	Protein-coding gene	3.13851	3.00925	3.27626	3.36661	2.5426	3.10921	1.56763	1.55437	-0.877895	2.9213	2.53037	3.09832	2.02927	2.17515	1.91557	0.944389	2.48457	Temperature difference only
WBGene00025076	Protein-coding gene	3.42801	3.90233	2.13875	2.57812	2.5426	1.66864	1.43639	3.13933	0.707067	2.15079	2.04495	3.09832	2.41629	1.83411	2.15657	2.16678	0.899607	No significant difference
WBGene00025078	Protein-coding gene	2.77593	2.86486	2.13875	1.92604	0.957638	1.18322	0.95096	1.55437	0.707067	0.38525	0.459983	-0.0716051	-0.0862104	-2.07278	0.0410964	-0.640574	-0.685355	Genotype difference only
WBGene00025079	Protein-coding gene	2.77593	2.70439	1.40179	2.81912	3.07312	3.2536	1.99827	3.13933	0.707067	2.45564	2.66162	1.80286	0.650755	1.83411	1.91557	-0.640574	-0.685355	Genotype difference only
WBGene00025081	Protein-coding gene	4.3609	3.14754	3.88012	4.79816	4.13599	4.07074	1.43839	1.55437	1.93811	3.42087	3.86598	4.12479	5.39338	4.66868	4.23749	3.05987	0.899607	Temperature difference only
WBGene00025082	Protein-coding gene	2.29051	2.70439	3.27626	1.92604	0.957638	-1.13871	1.87696	3.42884	0.707067	1.52275	1.30798	1.80286	-1.67117	-0.48782	0.0410964	2.16678	2.48457	No significant difference
WBGene00025084	Protein-coding gene	4.49214	4.17152	3.53412	4.16308	4.01653	3.50514	3.38392	2.29133	1.92946	1.98007	2.66162	1.51336	2.24431	1.62766	1.62606	0.944389	0.899607	Genotype difference only
WBGene00025085	Protein-coding gene	3.13851	3.16971	2.98675	1.92604	2.5426	2.03121	1.79896	2.77676	2.29203	4.29214	4.16042	4.3658	3.82068	3.41907	2.70406	1.68135	0.899607	No significant difference
WBGene00025086	Protein-coding gene	3.42801	3.38364	3.27626	2.81912	2.83211	3.2536	0.744509	-0.0305944	0.707067	3.19261	3.49561	3.83529	2.02927	1.09714	1.26349	0.944389	-0.685355	Additive genotype & temperature difference
WBGene00025089	Protein-coding gene	1.55354	0.938856	1.40179	-0.881316	2.83211	2.32072	2.47033	2.29133	1.92946	0.870677	2.22552	2.25032	3.08371	3.13667	3.31411	0.944389	2.122	Genotype difference only
WBGene00025094	Protein-coding gene	3.13851	1.78685	2.13875	1.44061	1.6946	1.18322	-0.292965	-0.0305944	0.122105	0.870677	-0.276983	-0.0716051	-0.0862104	-0.48782	0.0410964	0.944389	-0.685355	Temperature difference only
WBGene00025099	Protein-coding gene	1.55354	0.616928	-0.183175	-0.881316	1.6946	-1.13871	-0.634002	-0.0305944	-0.877895	-0.351715	-0.276983	-0.656568	-0.671173	-1.07278	0.0410964	-0.640574	-0.685355	No significant difference
WBGene00025101	Protein-coding gene	1.55354	2.31737	2.40179	2.57812	0.957638	0.44625	2.25352	3.13933	3.20957	1.97021	2.38598	1.51336	1.49875	0.249146	0.0410964	-0.640574	0.899607	No significant difference
WBGene00025102	Protein-coding gene	1.55354	2.31737	3.27626	2.57812	1.6946	2.94875	0.95096	1.55437	0.707067	1.76376	2.78191	0.66536	1.78826	1.62766	2.70406	1.68135	0.899607	No significant difference
WBGene00025105	Protein-coding gene	2.29051	2.74621	2.62418	2.28861	1.6946	2.03121	-0.333568	1.55437	1.44403	0.38525	1.30798	1.15079	0.650755	-2.07278	-1.54387	-0.640574	-0.685355	Genotype difference only
WBGene00025106	Protein-coding gene	3.08382	4.0646	2.18137	2.70621	-0.627325	0.970779	4.05665	4.59359	3.31164	1.95812	2.70318	2.65594	1.02659	1.71031	2.62682	4.25957	3.26859	Temperature difference only
WBGene00025107	Protein-coding gene	5.25398	3.82638	2.98675	5.62648	4.92726	4.79202	4.33869	2.77676	4.1665	2.58688	2.22552	3.20141	3.45811	3.13667	3.58542	0.944389	2.122	Genotype difference only
WBGene00025108	Protein-coding gene	5.64101	4.34485	6.55829	6.0612	6.49162	6.1922	3.75832	3.66985	3.37003	5.81291	5.88837	5.98006	5.99416	6.48564	6.64101	1.68135	2.1415	Temperature difference only
WBGene00025109	Protein-coding gene	5.58329	5.05987	5.24309	5.88687	5.5625	5.4612	4.49528	4.36172	4.33156	4.66324	4.93247	5.2623	4.63261	4.231	4.18405	3.05987	-0.685355	Genotype-temperature interaction
WBGene00025110	Protein-coding gene	2.29051	2.31737	2.13875	2.28861	1.6946	0.44625	0.503501	-0.0305944	0.707067	-0.351715	-0.276983	0.66536	1.13618	1.09714	0.0410964	0.944389	-0.685355	No significant difference
WBGene00025111	Protein-coding gene	5.09786	4.71032	3.90429	3.64225	3.27957	4.28755	2.53592	3.42884	3.20957	3.99406	4.40484	4.61022	4.59561	4.11704	4.38687	3.44689	0.899607	Temperature difference only
WBGene00025112	Protein-coding gene	3.87547	3.57112	4.57171	4.47624	4.23066	4.79202	1.90205	2.29133	2.82254	1.23325	2.04495	2.25032	2.41629	1.09714	2.36302	0.944389	0.899607	Additive genotype & temperature difference
WBGene00025114	Protein-coding gene	4.49214	4.17152	4.77102	4.61054	4.58213	4.64265	5.09392	4.82739	5.35092	5.22319	5.48678	6.10498	5.5285	5.29354	5.42192	3.05987	1.63657	Genotype-temperature interaction
WBGene00025115	Protein-coding gene	5.17803	5.36788	5.89175	5.38547	5.84841	6.09969	6.66585	6.50856	6.19892	3.55518	3.49561	4.27417	4.00125	4.07697	4.12856	1.68135	2.48457	Genotype-temperature interaction
WBGene00025116	Protein-coding gene	4.3609	3.26078	4.57171	3.64225	4.23066	4.07074	2.32947	3.42884	1.92946	3.61791	3.62991	3.38783	3.61423	3.13667	3.41033	1.68135	2.48457	Temperature difference only
WBGene00025117	Protein-coding gene	2.77593	1.78685	2.13875	0.703646	2.83211	1.66864	1.13153	1.55437	-0.877895	1.52275	1.59749	1.51336	-1.67117	1.83411	0.778062	-0.640574	-0.685355	No significant difference
WBGene00025118	Protein-coding gene	4.3609	3.47491	2.62418	3.36661	3.89624	4.28755	1.79896	3.42884	2.29203	3.89621	3.86598	4.27417	3.68638	3.9045	3.94799	0.944389	0.899607	Temperature difference only
WBGene00025119	Protein-coding gene	4.61244	4.50667	5.10223	5.11147	4.86453	5.30423	5.15781	4.9236	5.5315	3.10772	3.69264	4.12479	4.39492	3.48181	4.01072	1.68135	0.899607	Genotype-temperature interaction
WBGene00025120	Protein-coding gene	2.29051	2.08942	2.13875	0.703646	-0.627325	-1.13871	1.292	-0.0305944	0.707067	-0.351715	1.13805	1.15079	0.650755	0.51218	0.778062	2.16678	-0.685355	Temperature difference only
WBGene00025121	Protein-coding gene	2.77593	2.86486	2.62418	2.57812	3.27957	4.21884	4.49528	4.72429	3.98009	3.48959	4.06879	4.01586	4.89868	5.48946	5.63604	-0.640574	0.899607	Genotype-temperature interaction
WBGene00025123	Protein-coding gene	1.96858	2.70439	1.40179	0.703646	0.957638	0.80882	-0.547846	-0.0305944	1.6801	-0.312187	-1.86195	1.26097	-1.67117	0.249146	0.0410964	-0.640574	0.899607	No significant difference
WBGene00025128	Protein-coding gene	6.03286	4.15532	5.30868	6.8553	6.40123	6.49525	6.03796	6.43701	8.13813	5.55547	4.2963	4.56144	5.6913	5.78805	6.05872	3.26632	3.77512	Genotype-temperature interaction
WBGene00025129	Protein-coding gene	2.7878	2.33027	1.41226	-0.881316	2.26311	2.03121	2.47108	3.44318	2.58154	0.402819	1.84061	1.80846	0.66427	0.734573	0.785547	-0.640574	-0.685355	No significant difference
WBGene00025130	Protein-coding gene	3.66902	0.20189	4.57171	5.04942	5.1006	4.07074	2.17335	1.55437	1.44403	3.27278	2.22552	3.09832	2.57675	2.01468	1.91557	-0.640574	0.899607	Genotype-temperature interaction
WBGene00025132	Protein-coding gene	5.6965	5.8361	6.78261	5.7769	5.5625	5.5195	7.00552	7.53165	7.12773	4.29214	4.11533	4.88259	4.11019	3.41907	3.66559	3.72654	3.22154	Genotype-temperature interaction
WBGene00025133	Protein-coding gene	1.55354	0.938856	2.13875	-0.881316	0.957638	0.44625	-2.95593	1.55437	0.707067	-0.351715	-0.276983	-1.65657	-1.67117	-2.07278	-1.54387	-0.640574	-0.685355	No significant difference
WBGene00025135	Protein-coding gene	2.77593	2.70439	3.51726	1.92604	-0.627325	2.03121	-0.634002	-0.0305944	-0.877895	1.23325	1.83849	2.25032	1.49875	1.38665	-1.54387	2.52935	0.899607	Genotype-temperature interaction
WBGene00025139	Protein-coding gene	3.13851	1.78685	2.98675	3.36661	2.83211	2.76818	1.56763	-0.0305944	0.707067	3.06975	2.78191	1.95224	2.79553	2.40352	1.30413	0.944389	-0.685355	Temperature difference only
WBGene00025140	Protein-coding gene	2.77593	2.07636	-0.183175	1.92604	0.957638	0.44625	-2.95593	-0.0305944	-0.877895	7.88828	7.84714	7.32927	7.89298	8.18107	8.32804	10.8112	11.1668	Genotype-temperature interaction
WBGene00025142	Protein-coding gene	7.6052	6.41783	7.38451	8.19817	7.91571	8.37106	7.01418	6.8149	7.68816	0.38525	-0.276983	-1.65657	-0.0862104	2.45078	1.62606	2.16678	3.56257	Genotype-temperature interaction
WBGene00025145	Protein-coding gene	4.21651	3.66132	4.67481	3.97666	2.83211	3.38485	2.59866	1.55437	3.51442	3.48959	2.38598	3.62883	2.85239	2.57107	2.36302	0.944389	-0.685355	No significant difference
WBGene00025146	Protein-coding gene	4.49214	4.10878	3.51726	4.54495	4.32687	4.96981	2.59866	2.29133	2.29203	2.58688	2.66162	2.04387	2.23572	1.38665	2.36302	0.944389	2.48457	Additive genotype & temperature difference
WBGene00025150	Protein-coding gene	3.73964	0.23708	3.54314	2.81912	1.73635	1.22139	2.49359	2.80046	2.59172	5.44315	5.77794	6.01078	4.97496	5.19719	4.95206	2.27503	0.899607	Genotype-temperature interaction
WBGene00025151	Protein-coding gene	3.13851	3.03647	3.98675	3.76681	3.6206	2.43013	4.12866	4.67775	3.92034	3.99406	3.86598	4.61022	3.53828	2.01468	3.50053	1.68135	0.899607	Genotype-temperature interaction
WBGene00025152	Protein-coding gene	5.9764	4.88233	5.96178	6.74074	6.40448	7.00526	6.44985	6.5375	5.66005	6.1794	6.6079	6.9754	6.70318	6.66077	6.80374	4.19001	4.17263	Genotype-temperature interaction
WBGene00025154	Protein-coding gene	1.55354	1.42428	-0.183175	0.703646	0.957638	1.18322	-0.634002	1.55437	-0.877895	-1.93668	0.94541	-0.0716051	-1.67117	0.249146	0.0410964	-0.640574	2.122	No significant difference
WBGene00025156	Protein-coding gene	1.55354	0.20189	-0.183175	0.703646	1.6946	-1.13871	0.503501	-0.0305944	-0.877895	-1.93668	-1.86195	-1.65657	-1.67117	-2.07278	-1.54387	0.944389	-0.685355	Genotype difference only
WBGene00025160	Protein-coding gene	3.87547	3.47491	3.27626	3.511	2.83211	2.32072	2.32947	2.77676	1.92946	0.870677	1.30798	2.4309	1.13618	1.09714	2.36302	-0.640574	-0.685355	No significant difference
WBGene00025162	Protein-coding gene	3.14903	3.45413	2.13875	3.07893	2.18003	2.064	3.0195	3.18783	3.23	3.49883	3.52155	2.60709	3.28302	3.42307	2.99219	2.52935	1.04047	No significant difference
WBGene00025165	Protein-coding gene	2.77593	2.86486	2.62418	2.57812	2.18003	2.56173	1.90205	-0.0305944	-0.877895	-1.93668	2.04495	1.15079	2.02927	-0.48782	0.778062	-0.640574	-0.685355	No significant difference
WBGene00025167	Protein-coding gene	2.29051	3.57112	3.72372	2.81912	3.46014	2.94875	4.69512	4.61326	4.73681	3.79124	3.34751	3.47272	3.53828	3.54193	3.09999	2.81886	3.22154	Genotype-temperature interaction
WBGene00025168	Protein-coding gene	2.29051	2.07636	2.13875	3.02557	-0.627325	0.44625	1.99827	2.29133	1.44403	1.76376	2.04495	2.25032	2.02927	1.38665	1.62606	-0.640574	2.122	No significant difference
WBGene00025169	Protein-coding gene	2.77593	2.52382	3.51726	3.20615	2.83211	3.10921	2.25352	3.42884	3.029	3.10772	3.42346	2.25032	3.61423	2.57107	3.21102	2.52935	0.899607	No significant difference
WBGene00025170	Protein-coding gene	5.6965	4.72545	5.83919	5.7186	5.78207	6.00084	5.59482	5.52399	5.96735	5.4642	5.53893	5.3158	5.04307	5.27595	4.93187	3.60735	4.35904	Genotype-temperature interaction
WBGene00025171	Protein-coding gene	2.30371	3.29657	3.59101	3.92604	3.76667	3.10025	1.48416	1.55437	1.58366	0.870677	1.59749	1.15079	2.41629	1.91211	0.778062	2.16678	0.162642	Additive genotype & temperature difference
WBGene00025172	Protein-coding gene	2.77593	2.31737	2.13875	0.703646	0.957638	-1.13871	-1.37097	-0.0305944	-0.877895	1.23325	0.459983	1.80286	2.23572	0.734573	1.62606	0.944389	1.63657	Genotype-temperature interaction
WBGene00025173	Protein-coding gene	3.13851	3.14049	2.98675	3.02557	3.07312	2.03121	3.70228	3.66985	3.87699	3.73575	3.26734	3.29763	3.94354	2.68211	3.8824	0.944389	-0.685355	Genotype-temperature interaction
WBGene00025174	Protein-coding gene	5.64101	4.95678	5.83919	6.17397	6.36136	5.95932	5.06088	4.05687	4.25139	3.73575	3.86598	4.61022	4.83662	4.61372	4.23749	0.944389	3.01508	Additive genotype & temperature difference
WBGene00025175	Protein-coding gene	2.29051	2.07636	3.27626	1.44061	-0.627325	1.66864	2.0251	1.55437	0.707067	1.52275	0.459983	1.15079	1.13618	-2.07278	0.0410964	-0.640574	0.899607	No significant difference
WBGene00025176	Protein-coding gene	1.55354	2.07636	-0.183175	0.703646	-0.627325	2.03121	2.08846	1.55437	2.82254	-0.351715	-0.276983	0.66536	-1.67117	1.09714	0.778062	-0.640574	-0.685355	No significant difference
WBGene00025186	Protein-coding gene	4.3609	4.28935	2.62418	4.16308	2.5426	3.38485	3.73057	2.29133	3.20957	3.19261	3.56432	3.09832	3.18681	2.01468	2.84845	1.68135	3.40211	No significant difference
WBGene00025196	Protein-coding gene	3.87547	3.74621	4.06475	4.61054	4.65808	4.96981	3.64398	4.21733	4.0763	4.29214	4.54745	4.40952	4.70387	4.86973	4.93187	2.81886	3.01508	No significant difference
WBGene00025198	Protein-coding gene	4.05604	2.86486	4.67481	4.24797	4.73023	5.33702	5.09392	5.64183	4.0763	2.31125	2.53037	2.86699	4.21147	3.54193	3.09999	5.38179	5.19729	No significant difference
WBGene00025199	Protein-coding gene	4.92278	3.97448	5.37141	5.09596	4.79894	5.9381	6.48494	6.23619	6.11079	3.99406	4.06879	3.70098	4.21147	3.85796	4.18405	5.89859	5.24538	Additive genotype & temperature difference
WBGene00025201	Protein-coding gene	2.29051	3.4764	2.13875	2.28861	3.07312	2.73605	2.16123	2.9093	2.69574	3.10772	3.81176	3.38783	4.86817	4.33696	5.02599	3.27999	3.40211	Genotype difference only
WBGene00025206	Protein-coding gene	3.42801	2.52382	2.62418	1.92604	1.6946	-1.13871	-0.148576	-0.0305944	-0.877895	1.23325	0.459983	-0.0716051	0.650755	0.249146	0.0410964	0.944389	0.899607	Genotype-temperature interaction
WBGene00025207	Protein-coding gene	4.72347	4.35659	4.67481	4.40409	4.12756	3.38485	3.41911	3.42884	3.21528	3.34872	2.25075	2.04387	3.26828	2.57107	2.5436	2.81886	2.122	No significant difference
WBGene00025209	Protein-coding gene	4.05604	1.78685	4.57171	4.32814	5.30341	4.21884	2.47033	2.77676	1.92946	6.36253	6.46448	6.21995	6.87186	6.29791	6.14962	0.944389	2.77408	Genotype-temperature interaction
WBGene00025210	Protein-coding gene	1.55354	2.31737	1.40179	1.92604	0.957638	2.03121	-0.634002	-0.0305944	1.92946	-0.351715	-0.276983	2.04387	-0.0862104	0.734573	1.62606	-0.640574	-0.685355	No significant difference
WBGene00025211	Protein-coding gene	3.66902	2.70439	3.51726	2.81912	3.6206	3.10921	4.44495	4.21733	4.25139	3.89621	3.97094	3.62883	4.47857	2.57107	3.94799	0.944389	1.63657	Genotype-temperature interaction
WBGene00025213	Protein-coding gene	3.87547	3.14049	2.62418	2.57812	-0.627325	1.18322	1.292	1.55437	1.44403	1.52275	3.18245	1.80286	2.02927	0.249146	1.26349	0.944389	-0.685355	Temperature difference only
WBGene00025214	Protein-coding gene	1.55354	1.78685	1.40179	1.92604	1.6946	2.32072	1.79896	2.77676	1.44403	2.58688	2.99604	2.73575	4.35119	4.37016	3.94799	2.16678	4.6722	Genotype difference only
WBGene00025215	Protein-coding gene	2.77593	3.47491	-0.183175	1.44061	-0.627325	2.56173	2.47033	-0.0305944	2.58154	-0.351715	2.04495	1.15079	1.49875	0.734573	0.0410964	0.944389	-0.685355	No significant difference
WBGene00025217	Protein-coding gene	1.55354	1.78685	1.40179	1.92604	-0.627325	-1.13871	0.503501	-0.0305944	1.44403	0.38525	0.459983	1.51336	1.13618	1.09714	0.778062	-0.640574	-0.685355	No significant difference
WBGene00025218	Protein-coding gene	3.90912	4.44719	3.53929	3.86692	3.6206	3.87384	3.92047	4.55566	4.12906	6.3007	6.62862	6.26061	5.96608	6.42409	6.11244	3.14247	2.88233	Genotype-temperature interaction
WBGene00025221	Protein-coding gene	2.77593	3.47491	3.51726	2.81912	1.6946	0.44625	2.65878	2.29133	1.92946	1.97021	2.99604	2.4309	1.78826	0.249146	2.84845	-0.640574	-0.685355	No significant difference
WBGene00025222	Protein-coding gene	4.61244	4.04319	4.20914	3.87357	3.46014	4.41588	5.48286	4.9236	5.35092	2.81821	3.34751	3.70098	3.61423	3.70858	3.31411	2.81886	0.899607	Genotype-temperature interaction
WBGene00025224	Protein-coding gene	1.55354	3.14049	3.27626	3.02557	2.18003	3.10921	2.65878	1.55437	2.29203	2.70718	2.38598	2.04387	2.97268	2.31954	1.26349	2.81886	3.01508	No significant difference
WBGene00025225	Protein-coding gene	2.29051	1.78685	-0.183175	-0.881316	0.957638	-1.13871	-1.37097	-0.0305944	-0.877895	-1.93668	-1.86195	-1.65657	-0.0862104	-2.07278	-1.54387	-0.640574	0.899607	Genotype-temperature interaction
WBGene00025226	Protein-coding gene	3.42801	2.52382	2.13875	1.44061	2.18003	3.2536	1.13153	-0.0305944	1.92946	2.15079	2.66162	1.80286	1.49875	1.83411	2.15657	-0.640574	1.63657	No significant difference
WBGene00025228	Protein-coding gene	4.21651	3.74621	4.20914	3.87357	3.27957	2.56173	1.43639	2.29133	3.37003	2.45564	2.22552	1.80286	1.78826	2.57107	2.15657	2.16678	2.122	Temperature difference only
WBGene00025229	Protein-coding gene	3.87547	4.54877	3.27626	3.36661	2.18003	3.10921	3.78554	4.21733	3.98009	3.89621	2.89294	3.91834	4.18282	4.66868	4.75585	1.68135	0.899607	Genotype-temperature interaction
WBGene00025230	Protein-coding gene	3.13851	2.52382	4.46068	4.08701	4.23066	3.50514	2.40162	3.13933	2.29203	3.27278	3.62991	3.89802	3.37322	2.88141	2.15657	2.52935	1.63657	No significant difference
WBGene00025231	Protein-coding gene	3.66902	3.37487	3.51726	3.02557	2.18003	-1.13871	1.68793	2.29133	0.707067	0.870677	0.494199	1.15079	0.650755	0.734573	0.778062	-0.640574	0.899607	Temperature difference only
WBGene00025232	Protein-coding gene	2.77593	4.49957	2.62418	4.07288	3.27957	2.56173	2.87696	1.55437	3.029	1.76376	2.04495	2.25032	1.78826	0.734573	-1.54387	2.16678	1.63657	Genotype difference only
WBGene00025233	Protein-coding gene	1.55354	0.938856	-0.183175	-0.881316	-0.627325	-1.13871	-2.95593	1.55437	-0.877895	0.38525	-0.276983	-1.65657	-1.67117	-0.48782	-1.54387	-0.640574	0.899607	No significant difference
WBGene00025234	Protein-coding gene	6.50774	3.47491	6.32462	6.37607	7.27354	7.24067	3.75832	4.05687	1.92946	5.82487	5.9646	6.10498	5.04307	5.16562	4.52222	2.16678	0.899607	Genotype-temperature interaction
WBGene00025235	Protein-coding gene	2.29051	1.78685	2.62418	2.28861	0.957638	2.32072	1.90205	3.42884	1.44403	-0.351715	0.459983	-0.0716051	0.650755	0.249146	0.0410964	0.944389	1.63657	No significant difference
WBGene00025236	Protein-coding gene	5.46043	4.23164	6.25977	6.08447	6.26749	6.72547	5.20898	5.39567	5.6299	6.51041	6.6888	6.6242	6.33445	6.91306	6.71823	2.52935	2.48457	Genotype-temperature interaction
WBGene00025237	Protein-coding gene	2.77593	4.04319	3.72372	3.02557	2.5426	3.90568	3.70228	4.05687	2.82254	6.43401	6.47345	6.5961	5.72971	5.36185	5.11435	3.26632	3.56257	Genotype-temperature interaction
WBGene00025238	Protein-coding gene	3.66902	3.14049	1.40179	3.02557	3.6206	3.38485	2.08846	1.55437	3.029	0.870677	1.30798	1.15079	1.49875	2.17515	2.70406	-0.640574	0.899607	No significant difference
WBGene00025239	Protein-coding gene	6.73871	5.40658	6.75291	6.96155	6.30962	7.28047	4.12974	4.20925	4.76157	8.09078	8.04348	8.00127	9.24209	9.34369	9.4776	5.90422	6.14748	Additive genotype & temperature difference
WBGene00025241	Protein-coding gene	3.42801	3.57615	3.51726	2.28861	2.18003	1.66864	2.59866	2.29133	1.92946	2.45564	2.04495	2.86699	2.23572	2.31954	1.62606	1.68135	0.899607	No significant difference
WBGene00025242	Protein-coding gene	5.09786	3.37234	3.27634	4.90012	4.50196	3.81548	2.32947	2.29133	2.29203	3.94597	3.91941	4.17632	4.16172	4.26707	4.01072	-0.640574	2.48457	Temperature difference only
WBGene00025244	Protein-coding gene	1.55354	2.31737	-0.183175	0.703646	-0.627325	0.44625	-1.37097	-0.0305944	-0.877895	-0.351715	-1.86195	-1.65657	-0.0862104	-0.48782	-1.54387	0.944389	-0.685355	No significant difference
WBGene00025247	Protein-coding gene	4.05604	4.05389	4.4677	5.04942	4.73172	5.12807	3.32444	2.77676	2.5863	5.07455	5.21529	5.37704	5.87572	5.67541	6.13568	-0.640574	3.22154	Genotype-temperature interaction
WBGene00025248	Protein-coding gene	5.25398	5.18678	5.92535	5.30851	5.0451	5.73165	5.64005	5.32696	5.42589	6.9792	7.0835	7.32927	5.91979	5.53455	5.93995	3.86495	3.40211	Genotype-temperature interaction
WBGene00025249	Protein-coding gene	3.42801	3.26078	2.98675	3.511	3.27957	3.10921	1.79896	1.55437	1.44403	3.79124	2.66162	3.38783	4.16172	3.65514	3.81369	-0.640574	1.63657	Temperature difference only
WBGene00025250	Protein-coding gene	4.05604	2.31737	5.10223	3.64225	4.23066	4.07074	3.15259	3.66985	2.82254	3.42087	3.34751	3.20141	3.37322	3.28477	2.36302	0.944389	2.122	No significant difference
WBGene00025251	Protein-coding gene	3.42801	2.8719	-0.152314	2.30138	2.18003	2.03121	0.95096	-0.0305944	0.707067	3.48959	3.75276	3.38783	4.92874	4.40295	4.60588	2.16678	2.122	Genotype difference only
WBGene00025252	Protein-coding gene	5.61322	5.33117	4.67481	6.07933	5.81562	6.43468	6.9624	6.44317	6.58726	5.72866	5.9646	6.56743	6.62804	5.93284	6.10719	4.91402	5.68968	Genotype-temperature interaction
WBGene00025253	Protein-coding gene	2.29051	2.52382	2.13875	2.28861	3.27957	2.94875	3.45346	3.42884	3.98009	2.81821	2.38598	1.80286	2.85239	1.83411	2.15657	-0.640574	-0.685355	Genotype-temperature interaction
WBGene00025254	Protein-coding gene	5.39484	3.90238	4.06475	5.26843	5.94253	6.40818	4.4787	4.82739	3.76596	6.17706	6.35237	6.26849	6.88725	7.0795	6.95996	3.05987	3.40211	Genotype-temperature interaction
WBGene00025255	Protein-coding gene	6.885	5.33866	6.89105	7.41597	7.45461	8.07643	5.36872	5.52399	3.76581	8.08152	8.30809	8.23611	8.92749	9.23385	8.89769	4.85128	4.74091	Genotype-temperature interaction
WBGene00025256	Protein-coding gene	1.55354	0.20189	-0.183175	1.44061	0.957638	0.44625	1.07382	2.29133	0.707067	1.52275	1.93601	0.780072	1.83236	3.0565	2.19387	-0.640574	-0.685355	Genotype-temperature interaction
WBGene00025260	Protein-coding gene	1.96858	0.732405	-0.183175	1.95999	0.694604	-1.13871	-2.95593	1.96941	0.122105	1.30156	-1.86195	0.815013	-0.0862104	-0.286186	-1.54387	0.944389	0.899607	No significant difference
WBGene00025268	Protein-coding gene	4.72347	3.96163	3.72372	4.61054	4.50196	5.12807	2.35775	1.55437	1.44498	5.62556	5.15739	5.37686	5.69515	5.53455	6.24404	2.52935	2.48457	Additive genotype & temperature difference
WBGene00025269	Protein-coding gene	2.29051	1.78685	-0.183175	-0.881316	0.372675	0.44625	-0.634002	1.55437	-0.877895	0.38525	0.459983	-1.65657	0.650755	-0.48782	0.0410964	-0.640574	-0.685355	No significant difference
WBGene00025270	Protein-coding gene	3.13851	2.52382	2.62418	1.44061	1.6946	1.66864	-0.148576	-0.0305944	0.707067	0.38525	2.22552	1.51336	2.57675	1.83411	1.62606	0.944389	-0.685355	Temperature difference only
WBGene00025275	Protein-coding gene	4.21651	3.14049	2.98675	2.28861	3.27957	2.32072	2.60119	2.29133	3.20957	4.25315	4.11533	4.53326	5.17432	4.86973	5.42192	3.44689	3.56257	Genotype difference only
WBGene00025280	Protein-coding gene	5.01297	4.04319	6.12061	6.23763	6.29154	5.98023	3.88956	3.8763	2.58154	6.19775	6.15486	5.89033	5.95088	6.52341	6.43913	0.944389	2.122	Genotype-temperature interaction
WBGene00025282	Protein-coding gene	3.87547	4.28935	5.24309	4.40409	6.21817	4.83857	4.98071	5.39567	5.00475	5.79803	5.50438	5.13785	6.07702	5.12689	4.56466	0.944389	1.63657	Genotype-temperature interaction
WBGene00025283	Protein-coding gene	6.27236	6.17917	7.09295	6.25824	7.73462	6.72547	7.11419	7.14931	6.81559	6.28732	6.36206	6.62395	7.00478	5.95512	5.39865	3.26632	4.06953	Genotype-temperature interaction
WBGene00025284	Protein-coding gene	1.55354	1.42428	1.40179	2.57812	3.46014	0.44625	2.25352	-0.0305944	2.58154	1.23325	-1.86195	1.15079	2.23572	0.734573	0.0410964	-0.640574	-0.685355	No significant difference
WBGene00025285	Protein-coding gene	2.31525	2.19604	1.07986	0.784096	2.00494	0.44625	0.964242	1.68341	1.49556	1.56582	2.22552	3.13806	1.49875	2.01468	1.26349	0.944389	-0.685355	No significant difference
WBGene00025286	Protein-coding gene	3.13851	4.54922	2.63232	3.64225	4.73023	4.41588	4.80592	4.61326	3.64567	2.9213	2.89294	3.62883	4.00125	3.35392	2.9797	2.81886	1.63657	No significant difference
WBGene00025287	Protein-coding gene	5.32613	4.54767	4.67481	4.40409	5.67646	3.90568	5.37946	5.09869	4.85003	3.48959	2.38598	3.47272	4.39492	3.13667	2.5436	3.75174	2.48457	No significant difference
WBGene00025289	Protein-coding gene	4.61244	4.68302	4.67481	3.97666	4.23066	2.94875	2.92671	3.42884	1.44403	5.68537	5.93895	6.18264	4.39492	4.07697	4.07084	1.68135	2.48457	Temperature difference only
WBGene00025291	Protein-coding gene	2.29051	-1.38307	-0.183175	-0.881316	-0.627325	0.44625	-0.148576	-0.0305944	-0.877895	0.870677	1.30798	1.15079	2.02927	2.01468	2.36302	1.68135	0.899607	Genotype difference only
WBGene00025292	Protein-coding gene	-0.03142	0.20189	2.62418	0.703646	-0.627325	0.44625	-0.634002	-0.0305944	-0.877895	0.38525	0.459983	1.15079	-0.0862104	-2.07278	-1.54387	0.944389	0.899607	No significant difference
WBGene00025293	Protein-coding gene	6.03467	5.92981	6.08361	5.80518	5.81562	5.78015	6.08024	6.27319	5.78032	5.82487	5.48678	5.39871	5.5285	5.00403	4.75991	2.52935	2.48457	Genotype-temperature interaction
WBGene00025294	Protein-coding gene	3.42801	1.78685	2.62418	3.511	3.07312	2.94875	2.97481	3.8763	3.029	1.52275	1.30798	2.4309	2.97268	1.38665	1.26349	3.05987	3.01508	No significant difference
WBGene00025295	Protein-coding gene	1.55354	0.20189	-0.183175	1.92604	-0.627325	0.44625	0.95096	-0.0305944	-0.877895	4.0406	3.97094	3.55289	3.88342	3.85796	3.41033	5.19232	5.38073	Genotype difference only
WBGene00025296	Protein-coding gene	3.42801	3.26078	3.27626	3.20615	3.46014	2.32072	4.26324	3.8763	4.54837	3.48959	3.18245	2.86699	3.18681	3.76011	2.84845	1.68135	2.122	Genotype-temperature interaction
WBGene00025297	Protein-coding gene	2.29051	3.82638	3.72372	3.20615	2.83211	2.56173	4.30146	4.61326	3.87699	4.33011	3.18245	3.62883	3.61423	3.65514	3.66559	2.52935	-0.685355	Genotype-temperature interaction
WBGene00025298	Protein-coding gene	5.96105	4.76287	6.56598	5.78174	5.91183	6.42404	4.70922	4.72197	4.57075	4.53502	4.43474	4.56807	5.06899	3.9422	4.00653	3.42289	4.06953	Additive genotype & temperature difference
WBGene00025300	Protein-coding gene	6.41152	6.23898	6.44447	6.39481	7.50675	5.57553	6.49312	6.88827	5.96759	6.56702	6.74908	6.60553	7.1583	5.96614	5.22432	3.05987	2.122	Genotype-temperature interaction
WBGene00025301	Protein-coding gene	3.42801	3.00925	3.72372	3.97666	4.12756	3.10921	4.35695	4.36172	4.79453	3.34872	3.18245	3.7697	3.75509	3.48181	2.9797	2.81886	3.40211	No significant difference
WBGene00025302	Protein-coding gene	2.29051	0.938856	-0.183175	1.44061	-0.627325	-1.13871	3.11016	3.66985	3.029	0.870677	0.94541	1.15079	-0.0862104	-2.07278	0.0410964	0.944389	-0.685355	Temperature difference only
WBGene00025303	Protein-coding gene	6.53844	5.73587	7.26804	6.72601	6.4061	6.95404	5.19889	5.32696	4.40751	7.67619	7.80517	7.66761	6.71684	7.07442	6.63106	4.00328	4.35904	Genotype-temperature interaction
WBGene00025304	Protein-coding gene	4.92278	4.04319	5.24309	4.67327	5.67646	4.79202	5.22894	5.0138	5.31193	4.66324	4.87952	4.32071	5.04307	4.40295	3.66559	0.944389	-0.685355	Genotype-temperature interaction
WBGene00025305	Protein-coding gene	2.77593	2.86486	1.40193	1.44069	0.957638	0.44625	2.88325	3.42884	2.29612	2.15079	2.53037	2.25044	2.41629	0.734852	1.91557	3.60735	3.83821	Temperature difference only
WBGene00025306	Protein-coding gene	3.87547	4.88371	5.10223	5.30851	5.88047	4.92738	5.01561	4.82739	4.79453	5.16135	5.05692	4.85123	5.22364	4.7474	3.8824	2.52935	3.01508	Genotype-temperature interaction
WBGene00025307	Protein-coding gene	5.39484	5.58271	5.83919	5.86015	6.42796	5.6557	6.4082	6.27319	5.6299	6.13478	5.7003	6.05079	6.49373	5.22184	4.56466	4.00328	3.22154	Genotype-temperature interaction
WBGene00025308	Pseudogene	2.77593	4.23164	2.62418	2.57812	2.5426	2.56173	1.13153	1.55437	1.44403	-0.351715	-0.276983	-0.0716051	-0.0862104	0.734573	-1.54387	1.68135	-0.685355	Additive genotype & temperature difference
WBGene00025309	Protein-coding gene	2.77593	2.86486	3.51726	3.76254	3.07312	2.94875	3.48701	3.13933	4.1665	0.870677	1.83849	3.47272	2.57675	1.62766	1.91557	0.944389	1.63657	No significant difference
WBGene00025310	Protein-coding gene	4.21651	4.49957	5.43153	4.95157	5.4812	5.20114	5.29673	4.72429	5.05284	4.69268	4.11533	4.45196	4.98704	3.9045	4.01072	2.16678	1.63657	Genotype-temperature interaction
WBGene00025311	Protein-coding gene	2.29051	3.47491	1.40179	0.703646	-0.627325	-1.13871	2.53592	3.8763	2.29203	0.870677	1.30798	2.4309	-0.0862104	-0.48782	0.0410964	-0.640574	-0.685355	Genotype-temperature interaction
WBGene00025314	Protein-coding gene	1.55354	2.07636	-0.183175	1.44061	-0.627325	1.66864	-0.148576	2.29133	0.707067	2.9213	1.59749	1.51336	0.650755	0.734573	0.778062	3.26632	3.56257	No significant difference
WBGene00025316	Protein-coding gene	1.55354	0.20189	-0.183175	-0.881316	-0.627325	-1.13871	-2.95593	-0.0305944	-0.877895	1.23325	2.38598	3.20141	3.61423	2.97161	3.41033	-0.640574	0.899607	Genotype difference only
WBGene00025317	Protein-coding gene	2.29051	2.75989	2.98675	1.92604	0.957638	-1.13871	1.56974	2.29133	1.44403	-0.351715	1.59749	-0.0716051	0.650755	-0.48782	0.0410964	-0.640574	0.899607	No significant difference
WBGene00025318	Protein-coding gene	2.77593	3.26078	3.27626	1.44061	2.83211	0.44625	2.53592	3.66985	1.92946	-0.351715	-0.276983	-0.0716051	-0.0862104	-0.48782	-1.54387	-0.640574	-0.685355	Genotype difference only
WBGene00025319	Protein-coding gene	5.74994	6.38733	6.53068	5.96354	7.62506	5.39775	6.52302	6.71029	5.69196	6.38975	6.28271	6.14433	6.83265	5.95512	5.48956	4.00328	3.83821	Genotype-temperature interaction
WBGene00025320	Protein-coding gene	5.91178	6.08166	6.52968	5.62574	7.36012	5.98682	7.75258	7.84972	6.71207	7.14492	6.82958	6.58405	7.41838	6.86366	6.032	3.19232	3.83821	Genotype-temperature interaction
WBGene00025321	Protein-coding gene	5.09786	4.59421	5.48925	5.00133	6.3839	4.64265	5.50759	6.07793	4.95499	5.18226	4.06879	4.22608	5.40564	4.194	4.33878	0.944389	2.77408	Genotype-temperature interaction
WBGene00025324	Protein-coding gene	1.55354	1.78685	3.27626	3.20623	2.5426	2.04451	0.95096	1.55437	1.92946	1.52275	2.22552	2.25032	2.57675	1.83411	2.15657	3.60735	2.77408	No significant difference
WBGene00025325	Protein-coding gene	3.7791	2.96396	3.4949	3.49996	3.55148	2.82093	2.68944	1.55941	0.0396426	4.63921	4.37999	4.70007	4.00905	3.87407	3.41033	3.75174	4.60005	Temperature difference only
WBGene00025326	Protein-coding gene	2.29051	2.86486	1.40179	1.92604	0.957638	1.66864	1.90205	1.55437	0.707067	2.15079	0.94541	1.15079	-0.0862104	0.734573	2.15657	0.944389	-0.685355	No significant difference
WBGene00025327	Protein-coding gene	2.77593	-1.38307	2.13875	1.44061	2.83211	-1.13871	1.68793	2.77676	2.29203	1.23325	0.459983	0.66536	2.72114	0.734573	1.26349	-0.640574	-0.685355	No significant difference
WBGene00025328	Protein-coding gene	6.03467	5.46242	6.38668	6.25824	4.79894	5.7561	5.08299	4.61326	5.38889	4.50627	4.70791	4.57225	4.51865	4.43501	4.18405	3.60735	4.17263	Genotype difference only
WBGene00025330	Protein-coding gene	1.55354	0.938856	2.62418	1.44061	2.83211	2.32072	1.79896	2.29133	2.29203	1.52275	1.83849	2.73575	1.13618	1.09714	0.0410964	0.944389	0.899607	No significant difference
WBGene00025331	Protein-coding gene	4.3609	3.97448	4.20914	3.64225	2.18003	0.44625	2.32947	3.13933	0.707067	2.15079	2.53037	3.20141	-1.67117	-0.48782	0.778062	1.68135	2.48457	Additive genotype & temperature difference
WBGene00025332	Protein-coding gene	3.13851	4.39829	4.06475	2.57812	3.27957	1.18322	1.292	1.55437	-0.877895	-0.351715	-0.276983	1.51336	-0.0862104	-2.07278	-1.54387	-0.640574	0.899607	Additive genotype & temperature difference
WBGene00025333	Protein-coding gene	4.21651	4.59421	5.10223	5.45853	5.94253	5.09011	5.82215	5.69733	5.46195	3.94597	4.40484	4.07135	5.60495	4.15604	2.5436	2.81886	2.77408	Genotype-temperature interaction
WBGene00025334	Protein-coding gene	1.55354	2.07636	1.40179	-0.881316	-0.627325	-1.13871	-0.370968	-0.0305944	-0.877895	-0.351715	1.45998	1.34343	-1.67117	-2.07278	-1.54387	-0.640574	-0.685355	Temperature difference only
WBGene00025337	Protein-coding gene	5.89932	6.06814	6.35598	5.42246	6.27957	5.16507	5.37946	5.64183	4.87699	5.91507	5.87288	5.93589	5.93616	5.21262	4.01072	2.81886	3.63657	No significant difference
WBGene00025339	Protein-coding gene	1.55354	0.20189	1.40179	2.57812	2.18003	1.66864	2.40162	1.55437	2.58154	2.15079	2.38598	2.25032	2.41629	1.09714	2.15657	0.944389	2.122	No significant difference
WBGene00025340	Protein-coding gene	4.05604	4.28935	4.34039	4.47624	4.92726	3.61617	4.83197	5.0138	3.87699	2.70718	2.53037	2.4309	3.68638	2.7852	3.31411	2.16678	0.899607	No significant difference
WBGene00025341	Protein-coding gene	5.92885	6.43006	8.38269	5.80139	6.6488	5.88391	5.58736	5.32696	4.29648	4.57112	4.63851	5.22757	5.00961	3.94959	4.01072	2.52935	0.899607	Additive genotype & temperature difference
WBGene00025342	Protein-coding gene	4.49214	3.66132	3.72372	4.61054	5.0451	3.81548	5.34328	4.9236	4.73681	3.42087	3.26734	3.47272	4.77177	3.13667	2.5436	2.16678	2.122	Genotype-temperature interaction
WBGene00025345	Protein-coding gene	2.29051	0.20189	-0.183175	-0.881316	-0.627325	-1.13871	-2.95593	1.55437	-0.877895	-0.351715	-0.276983	0.66536	-1.67117	-2.07278	0.778062	-0.640574	-0.685355	No significant difference
WBGene00025348	Protein-coding gene	4.49214	4.44982	5.30868	4.95157	5.67646	3.71927	5.65509	5.25481	4.61396	3.34872	3.62991	3.38783	4.11019	3.21262	2.5436	-0.640574	2.48457	Genotype-temperature interaction
WBGene00025350	Protein-coding gene	2.77593	1.78685	2.62418	2.81912	0.957638	2.32072	1.79896	1.55437	0.707067	3.19261	3.62991	2.98729	3.61423	3.0565	4.28902	2.16678	3.40211	Genotype difference only
WBGene00025351	Protein-coding gene	5.09786	5.51175	5.64971	4.07288	4.98739	3.90568	5.34328	5.39567	5.09938	4.0406	4.32788	4.57225	5.14901	3.59964	2.70406	3.88299	2.77408	No significant difference
WBGene00025352	Protein-coding gene	3.87547	4.72545	5.30868	4.95157	5.30341	4.53371	5.43287	5.32696	5.14447	3.67803	4.06879	4.27417	5.24769	3.28477	3.41033	3.26632	3.56257	No significant difference
WBGene00025353	Protein-coding gene	6.1584	6.36512	6.50333	5.83293	6.90406	5.57553	6.5299	6.59876	6.17739	5.79803	5.78911	6.03692	6.73397	5.53455	5.25055	3.26632	3.01508	Genotype-temperature interaction
WBGene00025354	Protein-coding gene	5.99095	6.03478	7.12971	6.93247	7.73462	5.70678	7.27409	7.12928	6.81559	5.7428	5.35722	5.48298	7.0465	4.72163	4.83117	1.68135	2.122	Genotype-temperature interaction
WBGene00025355	Protein-coding gene	2.77593	-0.747035	1.40179	1.44061	2.18003	1.86129	-1.3687	-0.0305944	-0.853545	1.52275	0.94541	1.15079	3.37322	2.7852	2.15657	1.75174	2.48457	Temperature difference only
WBGene00025356	Protein-coding gene	1.55354	0.938856	1.40179	0.703646	0.957638	1.66864	-2.95593	-0.0305944	0.707067	0.38525	-1.86195	-0.0716051	-1.67117	0.734573	-1.54387	-0.640574	-0.685355	No significant difference
WBGene00025357	Pseudogene	5.46043	4.84575	5.83919	4.8466	5.34996	6.09969	5.66246	5.69733	6.32178	3.55518	4.61379	3.70098	3.88342	4.55657	4.52222	5.24207	5.75759	Genotype difference only
WBGene00025358	Protein-coding gene	2.82334	4.11537	4.4819	3.76254	4.73023	3.71927	4.9958	5.21099	4.76321	4.08569	4.75897	5.05768	5.02464	3.85796	4.07084	0.944389	2.77408	Genotype-temperature interaction
WBGene00025359	Protein-coding gene	2.72692	2.84914	3.68765	-0.881316	-0.627325	-1.13871	3.90731	4.88429	1.72979	-1.93668	1.05983	1.15079	-0.44878	-0.48782	0.0410964	-0.640574	0.899607	Genotype-temperature interaction
WBGene00025360	Protein-coding gene	3.42801	2.86486	3.90429	4.40409	4.79894	3.71927	4.32019	4.21733	4.40751	4.3671	4.51309	4.07135	4.63261	3.94959	3.8824	2.52935	0.899607	Genotype-temperature interaction
WBGene00025361	Protein-coding gene	2.35551	2.18263	2.67538	0.703646	-0.141898	-0.875679	1.26756	0.554368	-0.877895	2.47207	2.60363	2.73956	2.70729	1.34452	3.03977	5.46932	6.16088	Genotype-temperature interaction
WBGene00025362	Protein-coding gene	5.17803	5.38511	5.69947	4.67327	6.31519	5.4612	5.72003	6.15923	5.69196	5.65578	6.1096	5.48298	5.58621	5.51967	4.64596	3.88299	3.56257	Genotype-temperature interaction
WBGene00025363	Protein-coding gene	4.3609	2.31737	4.34039	2.81912	3.27957	3.38485	3.58323	3.8763	2.58154	2.45564	3.26734	3.09832	3.53828	2.88141	2.9797	1.68135	-0.685355	No significant difference
WBGene00025364	Protein-coding gene	3.22161	1.22226	3.01596	3.67626	1.08386	3.19412	3.45616	3.93553	3.48914	4.66324	4.64585	4.88259	4.92874	4.30226	3.94799	0.944389	0.899607	Genotype-temperature interaction
WBGene00025365	Protein-coding gene	5.94586	5.62816	6.12061	6.21672	7.24919	6.06096	7.24006	7.64889	6.85681	6.46846	5.93895	6.18264	7.08037	5.54927	5.65581	4.71698	2.48457	Genotype-temperature interaction
WBGene00025366	Protein-coding gene	1.55354	0.20189	-0.183175	1.92604	1.6946	0.44625	0.95096	2.77676	1.44403	0.870677	-1.86195	-0.0716051	1.78826	1.38665	0.778062	1.68135	0.899607	No significant difference
WBGene00025367	Protein-coding gene	5.01297	4.39829	4.77102	4.8466	4.41707	3.71927	4.57545	4.72429	4.0763	4.12941	4.06879	3.47272	3.88342	3.70858	2.70406	1.68135	2.77408	No significant difference
WBGene00025368	Protein-coding gene	6.53463	7.18704	6.96061	6.48072	7.18404	6.21776	6.95468	7.06179	6.5295	6.2482	6.32293	6.56454	6.34897	5.26012	5.19084	5.18842	4.90959	Genotype difference only
WBGene00025369	Protein-coding gene	6.27236	6.73056	5.54363	4.16308	3.27957	3.2536	2.25352	2.77676	3.029	1.97021	2.38598	3.36263	3.18681	2.45078	2.9797	3.88299	2.77408	Genotype-temperature interaction
WBGene00025371	Protein-coding gene	5.52317	5.33117	5.24309	5.42246	5.88047	5.60275	5.69871	4.72429	5.05284	4.69268	4.32788	4.94335	5.29461	4.15604	3.58542	3.05987	3.01508	Genotype difference only
WBGene00025372	Protein-coding gene	2.77593	1.42428	3.72372	2.81912	3.46014	3.38485	2.71649	3.13933	2.82254	3.84468	3.49561	3.83529	2.97268	2.88141	2.84845	2.16678	4.06953	No significant difference
WBGene00025373	Protein-coding gene	-0.03142	1.03538	2.21357	0.703646	0.63571	-0.875679	-0.577419	0.969406	-0.877895	-1.93668	-0.567762	2.02208	1.08213	-2.07278	0.193099	-0.640574	0.636573	No significant difference
WBGene00025374	Protein-coding gene	1.55354	2.31737	3.51726	0.703646	1.6946	1.66864	3.15259	1.55437	2.58154	0.38525	0.94541	0.66536	-1.67117	-2.07278	-1.54387	1.68135	-0.685355	Genotype difference only
WBGene00025376	Protein-coding gene	3.42801	1.78685	1.40179	3.76254	3.27957	3.2536	0.95096	-0.0305944	0.707067	0.870677	0.94541	0.66536	1.78826	0.734573	0.778062	-0.640574	-0.685355	Additive genotype & temperature difference
WBGene00025378	Protein-coding gene	3.42801	4.28935	4.77102	3.64225	4.98739	3.71927	4.20394	5.1869	3.87699	4.74982	4.4779	4.49318	4.95818	4.07697	3.50053	3.44689	3.56257	No significant difference
WBGene00025380	Protein-coding gene	5.01297	4.54767	5.7941	4.73339	5.52242	4.69418	4.52789	4.61326	5.00475	4.83151	5.08057	4.71847	4.80456	4.40295	2.84845	1.68135	2.122	Genotype-temperature interaction
WBGene00025382	Protein-coding gene	3.87547	3.82638	4.06475	3.87357	4.41707	3.99057	4.46192	5.0138	4.61396	5.56317	6.05094	6.21995	4.89868	4.9825	4.52222	4.21741	4.44393	Genotype-temperature interaction
WBGene00025383	Protein-coding gene	2.29051	1.42428	3.72372	2.57812	-0.627325	3.38485	2.40162	3.42884	0.707067	-0.351715	-0.276983	0.66536	-0.0862104	1.62766	1.62606	1.68135	-0.685355	No significant difference
WBGene00025385	Protein-coding gene	9.146	9.36855	10.7862	9.09772	9.80668	9.76332	9.48495	8.72763	8.22741	8.28128	7.91776	7.56502	7.15855	7.22413	9.03639	7.86325	8.11878	Genotype difference only
WBGene00025388	Protein-coding gene	4.49214	5.27514	4.57171	3.87357	1.6946	2.32072	4.70941	3.8763	3.76596	2.31125	3.42346	4.17632	0.650755	1.09714	-1.54387	-0.640574	-0.685355	Genotype-temperature interaction
WBGene00025389	Protein-coding gene	1.55354	2.07636	1.40179	0.703646	-0.627325	-1.13871	-2.95593	-0.0305944	-0.877895	-1.93668	-1.86195	-1.65657	-1.67117	-2.07278	-1.54387	-0.640574	-0.685355	Genotype-temperature interaction
WBGene00025390	Protein-coding gene	2.77593	3.37182	2.13875	2.28861	-0.627325	1.18322	1.56763	2.77676	0.707067	1.23325	-1.86195	1.80286	2.41629	-0.48782	1.26349	0.944389	0.899607	No significant difference
WBGene00025391	Protein-coding gene	5.94586	5.62816	6.32462	6.4133	7.38948	5.87251	7.00841	6.83977	6.15553	5.81152	5.87276	5.52334	6.8641	5.20334	5.35095	2.81886	2.77408	Genotype-temperature interaction
WBGene00025392	Protein-coding gene	5.58329	4.49957	6.41674	5.98905	5.84841	6.17417	3.88956	4.05687	2.82254	5.93984	5.81753	5.77806	5.74668	5.02525	5.80486	2.81886	2.48457	Temperature difference only
WBGene00025393	Protein-coding gene	4.92278	6.03478	5.88291	6.5699	7.43337	5.4612	7.01112	6.88827	6.28198	7.50834	7.2544	7.29472	8.16961	6.94124	6.4045	3.75174	3.40211	Genotype-temperature interaction
WBGene00025397	Protein-coding gene	2.77593	2.31737	2.62418	1.44061	1.6946	1.18322	2.08846	2.77676	1.92946	0.38525	0.94541	0.66536	-1.67117	-2.07278	-1.54387	-0.640574	-0.685355	Genotype difference only
WBGene00025399	Protein-coding gene	3.87547	4.84575	5.02628	2.28861	0.957638	2.56307	0.213995	1.55437	-0.871934	1.76376	1.45998	1.80286	1.13618	0.249146	-1.54387	1.68135	2.48457	Genotype-temperature interaction
WBGene00025400	Protein-coding gene	1.55354	0.20189	1.40179	-0.881316	-0.627325	0.44625	-2.95593	-0.0305944	-0.877895	-1.93668	-1.86195	-1.65657	-1.67117	-2.07278	-1.54387	1.68135	0.899607	Genotype-temperature interaction
WBGene00025402	Protein-coding gene	3.14105	4.10878	4.34039	3.20615	2.18003	2.32072	-0.148576	-0.0305944	-0.877895	-1.93668	-0.202021	1.15079	-1.56715	-2.07278	0.0410964	2.19593	0.899607	Genotype-temperature interaction
WBGene00025404	Protein-coding gene	2.29051	-1.38307	-0.183175	1.92604	2.83211	2.56173	-0.634002	-0.0305944	-0.877895	4.25315	4.44184	3.83529	4.98704	5.10713	4.75991	2.16678	3.01508	Additive genotype & temperature difference
WBGene00025410	Protein-coding gene	2.83365	3.38458	-0.183175	1.49214	-0.627325	-1.13871	-0.528069	-0.0305944	-0.877895	-1.93668	-1.20987	-1.65657	0.650755	-2.07278	0.193099	-0.640574	0.899607	Genotype-temperature interaction
WBGene00025415	Protein-coding gene	4.82656	5.15561	5.59818	4.73339	4.12756	3.89103	4.8964	5.17886	3.87792	4.3671	4.20414	4.57225	4.05675	3.41907	3.74154	4.31362	4.44393	No significant difference
WBGene00025417	Protein-coding gene	1.55354	3.97448	2.62418	0.703646	1.6946	-1.13871	1.292	2.29133	-0.877895	1.76376	1.83849	2.04387	0.650755	-2.07278	-1.54387	-0.640574	-0.685355	Temperature difference only
WBGene00025418	Protein-coding gene	4.21651	4.54767	4.20914	4.32814	5.52242	4.14669	4.77878	4.49297	4.47966	3.34872	3.42346	4.01586	5.07029	2.31954	3.21102	0.944389	0.899607	Genotype-temperature interaction
WBGene00025421	Protein-coding gene	6.81602	6.72464	6.19186	5.96678	5.52242	5.54779	3.49779	2.77676	3.38719	5.85122	5.48678	5.70975	6.94791	6.88225	7.17381	3.05987	3.70696	Genotype-temperature interaction
WBGene00025425	Protein-coding gene	1.55354	-1.38307	-0.183175	1.44061	1.6946	-1.13871	-2.95593	-0.0305944	-0.877895	-1.93668	-1.86195	-1.65657	-1.67117	-2.07278	-1.54387	-0.640574	-0.685355	Genotype difference only
WBGene00025427	Protein-coding gene	2.29051	-1.09357	2.62418	1.44061	-0.627325	2.38485	1.292	-0.0305944	0.707067	1.23325	1.30798	0.66536	1.49875	0.734573	0.778062	-0.640574	-0.685355	No significant difference
WBGene00025428	Protein-coding gene	1.55354	1.42428	1.40179	1.44061	2.5426	3.10921	1.90205	2.77676	1.44403	2.45564	2.78191	2.4309	1.78826	2.45078	1.91557	-0.640574	1.63657	No significant difference
WBGene00025429	Protein-coding gene	1.55354	0.938856	1.40179	-0.881316	0.957638	1.18322	0.503501	1.55437	1.44403	0.38525	0.94541	-1.65657	2.23572	0.734573	2.15657	-0.640574	-0.685355	No significant difference
WBGene00025432	Protein-coding gene	4.21651	4.49957	4.20914	2.81912	3.46014	4.07074	2.77199	2.77676	3.37003	2.15079	1.59749	3.29763	4.59561	3.0565	3.74154	0.944389	-0.685355	Genotype-temperature interaction
WBGene00025434	Protein-coding gene	4.20243	4.31081	5.10223	4.48569	4.42024	4.24251	3.72091	3.15426	2.99054	4.53906	4.93247	4.75282	3.94354	3.41907	4.07084	5.10836	4.22154	No significant difference
WBGene00025438	Protein-coding gene	3.66902	2.07636	3.72372	3.511	4.23066	3.71927	3.67343	2.77676	3.76596	4.0406	3.86598	3.47272	3.94354	3.35348	3.50053	0.944389	0.899607	Genotype-temperature interaction
WBGene00025439	Protein-coding gene	4.8815	4.22521	6.11068	5.54034	5.80511	5.87607	5.61586	5.69815	5.40007	7.03147	7.12233	7.03312	6.29595	6.0611	5.32688	3.15811	3.7868	Genotype-temperature interaction
WBGene00025441	Protein-coding gene	4.3609	4.10878	5.17438	4.54495	5.5625	4.21884	5.14849	5.0138	4.40751	4.08569	4.36687	4.25032	4.16172	2.97161	3.09999	1.83747	0.899607	Genotype-temperature interaction
WBGene00025442	Protein-coding gene	3.42801	3.97448	4.34039	4.16308	5.15404	4.14669	4.30146	4.9236	4.1665	4.33011	4.70791	4.22608	4.83662	3.9045	4.01072	2.16678	2.48457	Genotype-temperature interaction
WBGene00025443	Protein-coding gene	4.05604	4.34485	4.06475	4.95157	5.60149	4.53371	5.99535	5.75077	5.66126	4.43836	4.64585	4.3658	5.09701	3.9045	4.18405	2.16678	2.48457	Genotype-temperature interaction
WBGene00025444	Protein-coding gene	3.42801	4.10878	3.51726	1.44061	2.18003	-1.13871	1.292	1.55437	2.58154	1.76376	1.83849	1.80286	-1.67117	0.734573	-1.54387	0.944389	2.122	Temperature difference only
WBGene00025445	Protein-coding gene	3.87547	3.37182	3.90429	3.511	3.27957	4.07074	4.33869	4.36172	4.61396	2.58688	1.59749	1.51336	2.57675	1.09714	2.36302	2.16678	3.56257	Genotype difference only
WBGene00025446	Protein-coding gene	2.77593	1.78685	-0.183175	1.44061	1.6946	1.66864	-0.634002	-0.0305944	0.707067	2.81821	2.22552	2.4309	3.37322	0.249146	2.5436	-0.640574	-0.685355	No significant difference
WBGene00025447	Protein-coding gene	4.61244	5.02632	6.15667	5.00133	6.53255	4.96981	5.35241	4.49297	5.56505	5.62556	5.58927	5.28595	5.62345	4.79758	4.64596	3.44689	0.899607	Genotype-temperature interaction
WBGene00025448	Protein-coding gene	5.09786	3.9777	6.32462	5.14105	6.42796	5.43254	5.63315	5.69733	5.66126	5.09675	4.67721	5.11162	5.46838	4.49707	4.23749	3.75174	2.48457	Genotype-temperature interaction
WBGene00025449	Protein-coding gene	5.94586	6.51779	6.38668	4.67327	6.24304	5.12807	5.87103	6.07793	5.8217	5.7084	5.75389	5.67845	5.5285	5.07878	4.72292	3.75174	3.22154	Genotype-temperature interaction
WBGene00025451	Protein-coding gene	3.63851	4.18302	3.15772	-0.881316	-0.36429	1.52425	2.26744	-0.0305944	-0.877895	-1.93668	-0.567762	-1.65657	-1.08621	-1.07278	-0.280832	1.11233	1.72255	Genotype-temperature interaction
WBGene00025453	Protein-coding gene	4.72347	2.52382	4.20914	5.3475	5.30341	5.82707	1.68793	2.77676	2.29203	0.38525	0.94541	-1.65657	-0.0862104	-0.48782	0.778062	-0.640574	0.899607	Genotype-temperature interaction
WBGene00025454	Protein-coding gene	2.29051	2.86486	3.27626	4.24797	3.76499	3.99057	4.28247	4.72429	4.85003	3.01752	3.26734	3.70098	4.16172	3.0565	2.9797	0.944389	1.63657	Genotype-temperature interaction
WBGene00025456	Protein-coding gene	5.17803	4.54767	4.06475	5.30851	5.71253	4.83857	5.77539	6.15923	5.6299	4.08569	3.75276	4.40952	5.12324	3.59964	3.58542	1.68135	2.48457	Genotype-temperature interaction
WBGene00025462	Protein-coding gene	1.55354	1.42428	2.98675	3.64225	3.6206	3.10921	4.6215	4.9236	4.67669	1.52275	1.83849	2.4309	3.94354	2.45078	2.36302	2.16678	2.122	Genotype-temperature interaction
WBGene00025463	Protein-coding gene	5.85122	5.62816	5.24309	4.90004	5.20557	5.05111	5.66246	6.11915	5.05284	4.66324	4.82456	4.85123	5.19919	4.11724	3.50053	1.68135	2.48457	Genotype-temperature interaction
WBGene00025464	Protein-coding gene	4.72347	4.44982	4.94611	5.00133	5.81562	3.71927	5.36148	5.75077	4.47966	5.22319	5.12674	4.75282	4.92874	4.58543	4.43341	2.81886	3.01508	Genotype-temperature interaction
WBGene00025465	Protein-coding gene	0.96858	-0.383072	0.816825	0.703646	1.37268	-0.138713	-1.37097	-0.0305944	-0.877895	-0.351715	1.30798	-1.65657	1.32883	1.38665	1.26349	0.359426	-0.685355	No significant difference
WBGene00025466	Protein-coding gene	3.42801	2.31737	1.40179	1.92604	2.83211	1.66864	2.40162	2.29133	2.82254	2.58688	2.66162	0.66536	2.23572	2.31954	1.62606	-0.640574	-0.685355	Genotype-temperature interaction
WBGene00025467	Protein-coding gene	3.13851	1.42428	2.98675	2.57812	3.6206	2.32072	3.31086	2.29133	3.37003	3.27278	2.99604	2.4309	2.97268	3.28477	2.84845	1.68135	2.77408	No significant difference
WBGene00025468	Protein-coding gene	4.92278	4.80675	5.48925	5.42246	6.4061	5.20114	5.67706	5.0138	4.61396	5.18226	5.03287	4.97279	5.69515	4.82204	4.56466	3.60735	2.122	Genotype-temperature interaction
WBGene00025470	Protein-coding gene	2.29051	2.70439	2.13875	-0.881316	1.6946	0.44625	0.213995	2.29133	-0.877895	0.870677	1.59749	2.04387	-0.0862104	-2.07278	-1.54387	-0.640574	-0.685355	No significant difference
WBGene00025475	Protein-coding gene	3.13851	4.23164	4.34039	4.07288	5.34996	4.07074	5.26807	5.46126	5.46195	3.55518	3.81048	3.20141	4.59561	3.21262	2.9797	3.05987	2.122	Genotype-temperature interaction
WBGene00025476	Protein-coding gene	6.50774	6.19436	6.95638	6.81217	7.81147	6.27914	7.67979	7.89422	7.3842	5.7428	5.55591	5.67435	6.77591	5.54927	5.08549	3.88299	3.70696	Genotype-temperature interaction
WBGene00025477	Protein-coding gene	3.66902	3.90233	5.10223	4.79111	6.05918	4.21884	5.65509	5.75077	5.27185	4.69268	5.00842	5.02993	5.72971	4.43501	3.50053	1.68135	2.48457	Genotype-temperature interaction
WBGene00025479	Protein-coding gene	2.29051	2.52382	2.13875	1.44061	2.5426	1.18322	1.99827	2.29133	1.44403	2.15079	1.83849	2.59136	2.72114	1.38665	1.91557	0.944389	-0.685355	No significant difference
WBGene00025487	Protein-coding gene	5.17803	4.39829	5.02628	5.49372	6.33846	4.58921	5.84173	5.64183	5.78032	5.64075	5.46897	5.5431	6.25364	5.57827	4.64596	2.52935	1.63657	Genotype-temperature interaction
WBGene00025488	Protein-coding gene	4.05604	2.70439	3.90429	3.76254	4.01653	4.35314	1.56763	1.55437	0.707067	1.76376	1.30798	2.04387	1.49875	1.38665	2.5436	-0.640574	-0.685355	Additive genotype & temperature difference
WBGene00025494	Protein-coding gene	3.13851	4.17152	4.67481	3.02557	3.6206	3.50514	3.11057	2.29133	2.58154	2.81821	3.62991	3.55289	2.41629	2.57107	2.84845	4.21741	3.83821	Genotype-temperature interaction
WBGene00025495	Protein-coding gene	2.29051	0.20189	2.62418	0.703646	2.83211	3.10921	-2.95593	1.55437	-0.877895	1.52275	1.30798	2.73575	-0.0862104	2.01468	1.62606	-0.640574	0.899607	Temperature difference only
WBGene00025497	Protein-coding gene	1.55354	2.86486	-0.183175	-0.881316	-0.627325	-1.13871	-0.634002	2.29133	1.44403	1.23325	0.459983	0.66536	-0.0862104	-2.07278	-1.54387	-0.640574	-0.685355	No significant difference
WBGene00025499	Protein-coding gene	3.96858	3.26078	4.67481	4.511	4.73023	4.61617	2.25352	3.13933	2.82254	4.90881	4.76741	4.64721	3.78826	2.57107	3.21102	-0.640574	1.31464	Genotype-temperature interaction
WBGene00025500	Protein-coding gene	-0.03142	-1.38307	-0.183175	-0.881316	-0.627325	-1.13871	-2.95593	-0.0305944	-0.877895	3.34872	3.42346	3.7697	4.35119	3.48181	2.84845	0.944389	2.122	Genotype difference only
WBGene00025501	Protein-coding gene	4.29051	3.37182	5.10223	4.97666	5.15404	5.07074	3.93889	3.13933	2.82254	4.93369	4.93247	4.78638	4.68638	2.57107	3.21102	-0.640574	1.31464	Genotype-temperature interaction
WBGene00025502	Protein-coding gene	4.21651	4.17152	4.57171	4.47624	4.92726	4.83857	5.43209	5.85205	4.95499	4.47271	4.32788	3.7697	5.14901	3.94959	3.21102	3.60735	2.48457	Genotype-temperature interaction
WBGene00025503	Protein-coding gene	2.66889	3.6645	4.14623	3.10566	3.29651	2.47619	3.2231	3.89715	3.45496	2.39285	1.8525	2.44887	3.33449	3.63338	3.49672	6.4166	6.67132	Genotype-temperature interaction
WBGene00025504	Protein-coding gene	1.55354	4.04319	4.20914	2.81912	1.6946	-1.13871	3.91443	4.9236	3.87699	2.45564	3.49561	3.89802	-0.0862104	-0.48782	0.0410964	0.944389	-0.685355	Genotype-temperature interaction
WBGene00025507	Protein-coding gene	5.32613	6.08453	5.88291	5.65784	5.81562	4.96981	6.13418	6.11915	5.46195	5.42964	5.23609	5.18892	5.86021	4.55657	4.01072	2.81886	3.40211	Genotype-temperature interaction
WBGene00025508	Protein-coding gene	2.77593	3.37182	2.98675	3.02557	4.12756	3.50514	3.73057	3.8763	2.82254	3.55518	3.09225	2.86699	3.68638	2.57107	2.70406	2.16678	-0.685355	Genotype-temperature interaction
WBGene00025509	Protein-coding gene	2.29051	2.31737	2.98675	2.28861	1.6946	1.66864	2.08846	3.66985	2.29203	1.52275	0.459983	1.51336	2.72114	1.38665	1.26349	2.16678	-0.685355	No significant difference
WBGene00025510	Protein-coding gene	5.94586	5.85533	6.32462	5.74804	7.13423	5.8038	6.40382	6.11915	5.99247	5.83811	5.88625	6.06453	6.42158	5.68877	5.1976	2.16678	3.01508	Genotype-temperature interaction
WBGene00025511	Protein-coding gene	1.55354	0.20189	-0.183175	-0.881316	0.957638	-1.13871	-1.37097	-0.0305944	-0.877895	-0.351715	-0.276983	-1.65657	-1.67117	-0.48782	-1.54387	0.944389	1.63657	Genotype-temperature interaction
WBGene00025512	Protein-coding gene	5.52317	5.92981	6.22622	5.7186	6.77355	5.62947	6.11285	6.23619	5.69196	6.04632	6.19875	5.79464	6.38952	5.47411	5.14263	4.48871	3.56257	Genotype-temperature interaction
WBGene00025513	Protein-coding gene	4.63155	3.82927	3.72372	4.16308	4.12756	2.94875	4.18201	3.42884	3.20957	4.21307	4.06879	3.47272	3.88342	3.21262	2.15657	2.52935	2.122	No significant difference
WBGene00025514	Protein-coding gene	1.55354	0.938856	2.13875	3.02557	3.07312	-1.13871	2.47033	2.77676	0.707067	2.70718	2.66162	2.4309	3.61423	2.17515	0.778062	-0.640574	1.63657	No significant difference
WBGene00025516	Protein-coding gene	3.96858	4.37182	4.77102	3.97666	4.6206	3.76818	4.47033	4.55437	3.98009	3.94597	3.75276	3.25032	4.37322	3.41907	2.91557	2.52935	2.122	No significant difference
WBGene00025518	Protein-coding gene	3.96858	4.37182	4.77102	3.97666	4.6206	3.76818	4.47033	4.55437	3.98009	3.94597	3.75276	3.25032	4.37322	3.41907	2.91557	2.52935	2.122	No significant difference
WBGene00025520	Protein-coding gene	2.29051	2.52382	1.40179	0.703646	-0.627325	-1.13871	1.292	2.29133	0.707067	-0.351715	0.94541	1.80286	-0.0862104	0.249146	-1.54387	-0.640574	-0.685355	Temperature difference only
WBGene00025521	Protein-coding gene	2.77593	3.14049	3.51726	2.28861	3.6206	2.03121	2.17335	1.55437	1.44403	-1.93668	1.30798	0.66536	2.23572	1.09714	0.778062	0.944389	-0.685355	No significant difference
WBGene00025522	Protein-coding gene	5.25398	4.99348	5.54475	6.08447	6.87934	5.3726	6.23142	6.4772	5.82312	5.53093	5.21754	5.30922	6.63717	5.36185	4.68495	3.27906	3.83821	Genotype-temperature interaction
WBGene00025525	Protein-coding gene	2.77593	3.37182	2.13875	2.81912	4.41707	1.66864	3.96293	3.66985	3.76596	1.23325	1.83849	2.04387	2.41629	1.62766	1.26349	2.81886	2.48457	No significant difference
WBGene00025526	Protein-coding gene	2.29051	2.52382	3.27626	3.97666	3.46014	3.50514	5.06172	5.0138	4.90346	3.01752	2.8935	2.59136	4.16293	2.01468	1.91557	2.81886	2.77408	Genotype-temperature interaction
WBGene00025527	Protein-coding gene	1.55354	1.42428	2.62418	2.81912	2.83211	2.03121	2.59866	2.77676	2.29203	0.870677	2.04495	0.66536	1.13618	1.09714	0.778062	-0.640574	-0.685355	Genotype difference only
WBGene00025529	Protein-coding gene	6.34362	3.97448	6.04564	6.48501	7.16058	7.13275	4.59096	4.49297	3.76596	7.92286	7.67138	8.04561	9.14501	8.98318	9.33648	8.83718	8.64332	Genotype-temperature interaction
WBGene00025530	Protein-coding gene	5.25398	5.58271	5.74756	4.73339	6.29154	5.16507	5.72003	5.90014	5.49714	4.93369	4.44184	4.53326	5.5285	4.77271	4.43341	3.44689	3.22154	No significant difference
WBGene00025531	Protein-coding gene	5.09786	5.15609	5.43153	4.8466	5.81562	4.88365	5.74797	5.32696	4.85003	5.1186	5.14928	5.30922	5.64171	5.20334	4.23749	3.26632	3.22154	Genotype-temperature interaction
WBGene00025532	Protein-coding gene	3.66902	3.47491	5.43153	3.511	5.0451	4.14669	2.97481	1.55437	3.51442	3.89621	3.81048	3.70098	2.57675	2.31954	2.5436	0.944389	-0.685355	Genotype difference only
WBGene00025533	Protein-coding gene	3.42801	2.31737	1.40179	4.24797	4.01653	2.76818	2.87696	1.55437	3.029	3.42087	4.36687	4.49318	3.94354	4.11704	3.94799	1.68135	2.77408	No significant difference
WBGene00025537	Protein-coding gene	0.96858	-0.383072	0.816825	-0.881316	1.37268	-0.138713	-2.95593	-0.0305944	-0.877895	2.45564	1.30798	-1.65657	1.32883	1.38665	1.62606	0.359426	-0.685355	No significant difference
WBGene00025538	Protein-coding gene	1.55354	0.938856	1.48859	0.703646	-0.627325	0.44625	0.213995	-0.0305944	-0.877895	-1.93668	0.94541	-1.65657	-1.67117	-2.07278	-1.54387	-0.640574	-0.685355	No significant difference
WBGene00025540	Protein-coding gene	0.705546	1.50564	-0.183175	-0.881316	-0.627325	2.03121	0.00240136	-0.0305944	0.707067	0.870677	-1.86195	0.7249	-1.67117	-0.331324	-1.54387	1.55444	-0.685355	No significant difference
WBGene00025542	Protein-coding gene	-0.03142	0.314686	-0.183175	-0.872018	0.957638	-1.13871	-0.634002	-0.0305944	-0.877895	-0.351715	0.954839	1.15079	1.49875	1.09714	0.0410964	-0.640574	0.899607	No significant difference
WBGene00025543	Protein-coding gene	1.06812	2.29249	3.08984	0.944655	2.5426	2.63388	0.259082	-0.0305944	0.122105	3.10772	3.97094	4.78638	4.00125	4.43501	4.60588	1.68135	1.63657	Additive genotype & temperature difference
WBGene00025544	Protein-coding gene	2.77593	3.47491	2.13875	-0.881316	1.6946	-1.13871	1.68793	1.55437	1.44403	0.870677	0.459983	-0.0716051	-1.67117	-2.07278	0.778062	0.944389	-0.685355	Temperature difference only
WBGene00025546	Protein-coding gene	3.42801	4.23164	4.34039	1.92604	2.5426	-1.13871	3.58323	3.66985	2.29203	2.15079	2.38598	3.95814	-1.67117	-0.48782	-1.54387	-0.640574	-0.685355	Temperature difference only
WBGene00025548	Protein-coding gene	4.21651	3.82638	5.02628	5.04942	6.44949	4.79202	5.30616	5.69733	4.61396	5.5947	5.17148	5.44146	6.15538	5.39482	4.60588	0.944389	1.63657	Genotype-temperature interaction
WBGene00025550	Protein-coding gene	2.77593	2.70439	2.75974	0.703646	1.6946	0.44625	0.503501	-0.0305944	0.707067	1.23325	1.83849	1.15079	-0.0862104	1.38665	1.26349	3.44689	3.9585	Genotype-temperature interaction
WBGene00025551	Protein-coding gene	3.42801	4.54767	4.94611	4.16308	5.4812	4.58921	5.08299	5.25481	4.90346	4.74982	4.64585	4.53326	4.80456	3.9045	4.01072	3.05987	2.77408	Genotype-temperature interaction
WBGene00025552	Protein-coding gene	2.77593	2.86486	1.40179	2.57812	3.89624	2.32072	2.40162	3.8763	3.20957	1.97021	-0.276983	1.80286	2.41629	1.83411	1.26349	1.68135	-0.685355	No significant difference
WBGene00025553	Protein-coding gene	4.05604	4.17152	4.57171	4.61054	4.79894	4.476	5.08299	5.39567	5.09938	4.12941	4.44184	4.22608	5.04307	4.11704	3.31411	2.16678	4.24435	No significant difference
WBGene00025554	Protein-coding gene	1.55354	1.42428	3.90429	0.703646	1.6946	-1.13871	1.79896	1.55437	1.44403	1.52275	-0.276983	1.15079	-0.0862104	-2.07278	-1.54387	-0.640574	-0.685355	No significant difference
WBGene00025557	Protein-coding gene	5.01297	4.99197	5.64971	5.30851	6.79053	5.68147	6.30381	6.23619	6.24105	5.48117	5.21487	5.37686	6.32318	5.20334	5.11435	3.88299	3.9585	Genotype-temperature interaction
WBGene00025558	Protein-coding gene	1.55354	4.04319	3.51726	4.40409	4.41707	2.56173	4.30146	5.25481	4.40751	3.61791	2.66162	4.01586	4.05675	3.54193	3.09999	0.944389	2.48457	Genotype-temperature interaction
WBGene00025568	Protein-coding gene	4.82656	5.46242	5.92535	5.04942	6.44949	5.40045	6.24121	6.30926	5.14447	6.32542	5.95823	6.11822	6.36775	5.47411	5.02599	3.53337	2.12768	Genotype-temperature interaction
WBGene00025570	Protein-coding gene	0.177946	2.16179	2.13875	-0.64999	-0.627325	-1.13871	-0.0686739	-0.0305944	0.707067	0.38525	1.31711	1.51336	1.49875	1.1023	1.26349	0.978336	-0.685355	Additive genotype & temperature difference
WBGene00025571	Protein-coding gene	4.21651	4.74148	2.98733	1.58381	1.13821	0.645558	0.166298	-0.0305944	-0.877895	2.27278	1.01776	2.04387	-0.00820791	-0.335816	-1.54387	1.68385	-0.685355	Temperature difference only
WBGene00025572	Protein-coding gene	4.05604	4.34485	5.02628	5.38547	5.39504	4.96981	5.87379	5.99177	6.17739	4.83151	4.54745	4.49318	5.74668	4.43501	4.99529	4.00328	3.9585	Genotype-temperature interaction
WBGene00025573	Protein-coding gene	4.3609	3.47491	4.06475	4.24797	4.98739	3.90568	5.13683	5.09869	4.61396	7.83976	8.31921	7.98187	5.12324	3.76011	4.4785	2.81886	2.48457	Genotype-temperature interaction
WBGene00025574	Protein-coding gene	1.55354	2.52382	1.40179	-0.881316	0.957638	0.44625	-0.148576	1.55437	0.707067	1.97021	1.30798	1.51336	0.650755	-0.48782	0.0410964	0.944389	-0.685355	No significant difference
WBGene00025575	Protein-coding gene	5.25398	4.6393	4.46068	4.79111	5.60149	4.69418	5.23883	5.75077	5.46195	3.99406	3.69264	3.7697	5.04307	3.70858	3.66559	3.05987	3.70696	No significant difference
WBGene00025576	Protein-coding gene	6.1974	6.32429	6.71164	6.12991	7.47596	5.78015	7.04266	7.02469	6.48843	6.11317	5.85915	5.84328	6.64624	5.12689	4.96393	5.19232	4.8065	No significant difference
WBGene00025577	Protein-coding gene	2.29051	0.938856	1.40179	1.92604	4.41707	3.99057	0.213995	-0.0305944	-0.877895	7.0995	7.34507	6.80696	7.22061	8.05263	7.897	4.48871	4.98707	Additive genotype & temperature difference
WBGene00025578	Protein-coding gene	1.55354	-1.38307	2.98675	-0.881316	-0.627325	0.44625	2.25352	1.55437	2.58154	0.38525	-0.276983	1.15079	0.650755	0.249146	-1.54387	-0.640574	0.899607	Temperature difference only
WBGene00025579	Protein-coding gene	4.51038	4.8981	3.78625	3.67566	-0.36429	1.18322	2.33501	4.02729	-0.877895	0.870677	1.21741	3.68958	0.136182	-0.0727821	-0.543866	5.43012	5.6104	Genotype-temperature interaction
WBGene00025580	Protein-coding gene	1.55354	-1.38307	1.40179	-0.881316	0.957638	-1.13871	-0.634002	-0.0305944	-0.877895	-1.93668	-1.86195	-1.65657	-1.67117	-2.07278	0.0410964	-0.640574	-0.685355	No significant difference
WBGene00025581	Protein-coding gene	1.55354	0.938856	3.72372	2.57812	0.957638	1.66864	1.68793	1.55437	1.92946	1.23325	0.94541	1.15079	-0.0862104	-0.48782	0.778062	-0.640574	-0.685355	No significant difference
WBGene00025582	Protein-coding gene	4.82656	2.70439	4.67481	5.56163	6.08692	6.22761	0.213995	1.55437	0.707067	7.16923	6.97411	6.86307	7.64398	7.85983	7.8634	5.50917	5.61843	Genotype-temperature interaction
WBGene00025590	Protein-coding gene	4.82656	4.84575	5.30868	3.20615	2.5426	2.32072	0.503501	1.55437	0.707067	1.76376	1.59749	1.80286	-1.67117	-0.48782	-1.54387	-0.640574	-0.685355	Additive genotype & temperature difference
WBGene00025595	Protein-coding gene	4.3609	3.82638	5.17438	4.47624	5.63946	4.53371	4.75143	4.05687	4.90346	4.80479	4.44184	3.89802	5.09701	3.94959	3.74154	1.68135	0.899607	Genotype-temperature interaction
WBGene00025596	Protein-coding gene	4.21651	3.26078	4.94611	4.8466	5.30341	4.07074	4.64718	5.17886	4.47966	3.55518	3.56432	3.55289	4.83662	3.13667	3.66559	-0.640574	2.77408	Genotype-temperature interaction
WBGene00025597	Protein-coding gene	5.32613	4.80675	5.74756	5.62648	6.85649	5.8038	6.09119	5.99177	5.91652	5.53093	5.03287	4.64721	6.16803	5.12689	5.02599	3.88299	3.22154	Genotype-temperature interaction
WBGene00025598	Protein-coding gene	3.13851	3.67486	4.48062	1.47571	-0.627325	1.68686	1.76442	2.29133	1.92946	4.14098	4.44184	4.0218	-1.67117	0.249146	-0.463696	1.68135	-0.685355	Temperature difference only
WBGene00025600	Protein-coding gene	6.50774	7.16718	7.63061	6.9952	8.49421	7.34913	7.90593	7.78319	7.37477	7.54512	7.29034	7.1983	7.91567	7.17277	6.58026	4.21741	4.44393	Genotype-temperature interaction
WBGene00025601	Protein-coding gene	3.42801	3.00925	3.72372	3.64225	3.89624	3.2536	3.34785	1.55437	2.82254	3.10772	3.49561	3.47272	4.11019	2.31954	2.15657	0.944389	0.899607	No significant difference
WBGene00025604	Protein-coding gene	2.77593	3.47491	5.59818	5.74804	6.03089	5.33702	4.95696	4.72429	4.61396	4.57112	4.90624	4.94335	5.71253	4.26707	4.64596	1.68135	1.63657	Genotype-temperature interaction
WBGene00025605	Protein-coding gene	3.13851	2.70439	4.34039	3.76254	4.58213	3.90568	4.35695	4.05687	4.33156	3.89621	4.11533	3.95814	4.43735	3.41907	2.70406	0.944389	2.77408	Genotype-temperature interaction
WBGene00025607	Protein-coding gene	2.94517	2.66351	1.85206	1.88701	1.74613	2.07031	0.699264	-0.0305944	-0.648413	0.38525	1.34317	0.946919	2.17682	2.01468	1.64227	1.68135	1.63657	Genotype-temperature interaction
WBGene00025610	Protein-coding gene	2.77593	1.42428	2.13875	0.703646	2.5426	2.32072	-0.634002	-0.0305944	0.707067	2.45564	1.30798	1.80286	2.72114	0.249146	2.84845	-0.640574	-0.685355	No significant difference
WBGene00025611	Protein-coding gene	4.72347	2.31737	3.72372	4.67327	5.1006	5.5195	0.744509	-0.0305944	-0.877895	2.9213	2.38598	1.80286	2.72114	3.21262	2.84845	-0.640574	-0.685355	Additive genotype & temperature difference
WBGene00025612	Protein-coding gene	1.55354	0.20189	2.13875	1.92604	1.6946	2.32072	0.754377	-0.0305944	1.4553	1.52275	1.30798	1.80286	1.78826	2.57107	0.778062	-0.640574	1.63657	No significant difference
WBGene00025614	Protein-coding gene	2.29051	4.10878	2.98675	2.28861	0.957638	0.44625	4.09935	4.82739	3.64567	1.52275	1.30798	2.86699	-1.67117	-2.07278	-1.54387	2.16678	0.899607	Additive genotype & temperature difference
WBGene00025615	Protein-coding gene	3.13851	3.47491	2.98675	3.02557	3.89624	3.10921	2.92671	1.55437	3.029	4.80479	4.2878	4.75282	4.16172	3.28477	2.9797	2.52935	3.01508	No significant difference
WBGene00025616	Protein-coding gene	2.29051	3.97448	4.20914	3.76254	4.79894	4.14669	4.79226	4.72429	3.98009	4.43836	4.0207	4.32071	5.84453	4.93845	5.02599	6.93686	7.14119	Genotype-temperature interaction
WBGene00025617	Protein-coding gene	6.0771	6.10074	8.13424	7.00743	8.46279	7.30837	7.91058	7.87027	7.73313	7.67619	7.48457	7.47529	7.74457	6.61722	6.17723	2.16678	3.01508	Genotype-temperature interaction
WBGene00025621	Protein-coding gene	-0.03142	0.270095	-0.183175	0.703646	-0.627325	-1.13871	-1.0084	-0.0305944	0.707067	-1.93668	-1.86195	-1.65657	-1.67117	0.814743	-1.54387	-0.640574	2.122	No significant difference
WBGene00025622	Protein-coding gene	5.17803	3.47491	4.20914	4.54495	4.23066	5.01103	0.503501	1.55437	0.707067	5.42964	5.77468	6.07814	7.11346	7.40498	7.1531	6.10089	6.16013	Genotype-temperature interaction
WBGene00025623	Protein-coding gene	2.80043	2.8932	2.13875	2.92161	-0.627325	1.42763	1.25405	3.99915	2.16673	3.27319	2.22552	2.25032	2.02927	2.88141	1.91557	4.48871	4.99261	No significant difference
WBGene00025625	Protein-coding gene	4.21651	2.07636	2.98675	3.511	4.86453	3.38485	4.1421	4.36172	3.98009	2.9213	3.26734	2.59136	4.63261	2.57107	2.84845	1.68135	3.40211	No significant difference
WBGene00025626	Protein-coding gene	4.82656	4.88371	5.64971	5.18477	5.88047	4.79202	5.39722	5.64183	5.09938	5.88987	5.84582	5.42025	6.45295	5.6067	5.05605	3.88299	2.48457	Genotype-temperature interaction
WBGene00025627	Protein-coding gene	5.32613	5.24628	5.02628	5.00133	4.86453	4.476	5.44921	5.09869	5.59784	3.99406	4.40484	4.12479	5.17432	3.21262	2.9797	3.75174	3.83821	No significant difference
WBGene00025630	Protein-coding gene	1.55354	1.42428	1.40179	-0.881316	0.957638	-1.13871	-1.3697	-0.0305944	-0.877895	1.23325	0.723017	0.66536	1.13618	1.62766	1.26349	-0.640574	1.31464	Temperature difference only
WBGene00025632	Protein-coding gene	2.29051	0.20189	1.40179	-0.881316	-0.627325	-1.13871	-1.37097	-0.0305944	-0.877895	-1.93668	-0.276983	-0.0716051	-1.67117	-1.07278	-1.54387	1.68135	-0.685355	No significant difference
WBGene00025633	Protein-coding gene	5.52317	6.26798	6.32462	6.27856	6.96513	5.68147	6.7497	6.34445	5.78032	5.83811	5.48678	5.5626	6.32318	5.44292	4.68495	4.21741	3.9585	No significant difference
WBGene00025634	Protein-coding gene	3.56079	4.49388	3.99748	3.55789	4.27194	4.12143	4.00974	1.84387	2.79392	2.86566	2.22552	1.51336	1.84655	2.76011	1.9692	4.48871	5.18024	Genotype-temperature interaction
WBGene00025635	Protein-coding gene	1.55354	1.42428	-0.183175	-0.881316	-0.627325	-1.13871	0.213995	-0.0305944	0.707067	-1.93668	0.459983	1.80286	-0.0862104	0.734573	-1.54387	0.944389	1.63657	No significant difference
WBGene00025637	Protein-coding gene	2.29051	2.52382	2.62418	1.45853	-0.627325	0.44625	1.13357	2.29133	-0.877895	-1.93668	-1.86195	-1.65657	-1.67117	-2.07278	-1.54387	-0.640574	-0.685355	Genotype difference only
WBGene00025638	Protein-coding gene	7.46843	8.0702	7.53792	4.90004	3.76499	3.38485	5.64026	6.07793	4.47966	5.78442	6.34263	6.70538	2.02927	1.09714	1.62606	0.944389	-0.685355	Genotype-temperature interaction
WBGene00025639	Protein-coding gene	3.13851	2.07636	3.51726	1.44061	0.957638	0.44625	0.503501	1.55437	-0.877895	-0.351715	0.94541	0.66536	1.78826	0.734573	1.91557	-0.640574	-0.685355	Genotype-temperature interaction
WBGene00025640	Protein-coding gene	1.55354	-1.38307	-0.183175	-0.881316	-0.627325	1.66864	-1.37097	-0.0305944	-0.877895	-0.351715	-0.276983	-1.65657	-1.67117	-2.07278	-1.54387	0.944389	-0.685355	No significant difference
WBGene00025641	Protein-coding gene	1.55354	-1.38307	-0.183175	-0.881316	-0.627325	-1.13871	-2.95593	-0.0305944	-0.877895	0.870677	1.83849	2.04387	1.78826	-0.48782	0.0410964	-0.640574	-0.685355	No significant difference
WBGene00025643	Protein-coding gene	1.55354	2.86486	3.90429	1.44061	1.6946	1.66864	-0.634002	-0.0305944	1.44403	3.73575	3.42346	3.83529	-1.67117	0.249146	2.36302	-0.640574	3.60005	Temperature difference only
WBGene00025644	Protein-coding gene	3.66902	4.44982	5.17438	5.18477	5.78207	4.92738	5.26807	5.09869	5.23063	5.09675	5.12674	4.88259	5.38411	4.52713	3.74154	3.88299	3.22154	Genotype-temperature interaction
WBGene00025645	Protein-coding gene	2.29051	3.14049	1.40179	0.703646	0.957638	1.18322	1.99827	3.13933	-0.877895	0.870677	0.459983	1.15079	-1.67117	-2.07278	-1.54387	-0.640574	-0.685355	Genotype difference only
WBGene00025647	Protein-coding gene	1.55354	1.42428	2.62418	-0.881316	1.6946	2.76818	1.13153	1.55437	1.44403	0.870677	1.59749	1.15079	-0.0862104	-0.48782	-1.54387	2.52935	-0.685355	No significant difference
WBGene00025648	Protein-coding gene	5.6965	4.59421	6.04564	5.93886	7.71697	5.54779	6.28962	6.34445	6.34127	5.33945	5.00842	4.71847	6.44257	4.47702	4.28902	1.68135	2.48457	Genotype-temperature interaction
WBGene00025651	Protein-coding gene	8.51161	6.14831	8.44982	8.67519	8.74118	8.84855	4.81886	5.46126	4.40751	6.48539	6.5	7.22302	8.16013	7.05907	6.77355	5.58824	5.096	Additive genotype & temperature difference
WBGene00025652	Protein-coding gene	4.05604	2.52382	2.62418	3.511	4.65808	3.50514	3.70228	2.29133	3.76596	2.70718	2.22552	2.07013	3.61423	2.31954	3.21102	3.44689	2.48457	No significant difference
WBGene00025654	Protein-coding gene	4.05604	5.15609	5.10223	4.07288	5.91183	4.88365	5.03842	5.09869	4.0763	5.02911	5.10384	4.71847	5.17432	3.70858	3.81369	2.52935	2.48457	Genotype-temperature interaction
WBGene00025655	Protein-coding gene	1.55354	1.42428	1.40179	0.703646	-0.627325	-0.138713	-0.634002	-0.0305944	0.707067	-1.93668	-1.12498	-1.65657	-1.67117	-2.07278	0.778062	0.944389	-0.685355	No significant difference
WBGene00025656	Protein-coding gene	2.29051	1.78685	2.62418	1.92604	2.5426	2.94875	2.97481	1.55437	3.76596	1.52275	1.83849	1.80286	2.02927	1.09714	0.778062	1.68135	3.01508	No significant difference
WBGene00025657	Protein-coding gene	5.74994	6.26798	6.61124	6.53654	7.75205	5.68147	7.24986	6.91192	6.53996	6.65951	6.40015	6.7655	7.06692	5.98791	5.59569	4.00328	3.40211	Genotype-temperature interaction
WBGene00025658	Protein-coding gene	1.55354	0.938856	3.51726	2.28861	-0.627325	0.44625	-1.37097	-0.0305944	-0.877895	-0.351715	1.30798	1.15079	-1.67117	0.249146	-1.54387	-0.640574	0.899607	Temperature difference only
WBGene00025659	Protein-coding gene	5.6965	5.79684	5.48925	5.52807	6.3839	6.08046	6.71118	6.78958	6.28198	4.80479	5.00842	4.40952	5.74668	3.94959	3.94799	4.21741	3.83821	Genotype difference only
WBGene00025661	Protein-coding gene	1.55354	2.07636	3.27626	0.703646	-0.627325	-1.13871	1.79896	2.29133	1.92946	0.38525	-0.276983	1.15079	1.13618	0.249146	-1.54387	-0.640574	-0.685355	Temperature difference only
WBGene00025663	Protein-coding gene	1.55354	1.78685	2.62418	1.44061	2.83211	-1.13871	3.11016	3.66985	3.029	0.870677	0.94541	-1.65657	-1.67117	-2.07278	0.0410964	-0.640574	-0.685355	No significant difference
WBGene00025664	Protein-coding gene	2.77593	0.20189	-0.183175	1.44061	0.957638	2.32072	-2.95593	1.55437	-0.877895	3.55518	4.32788	4.07135	3.75509	3.41907	3.74154	-0.640574	2.122	Genotype difference only
WBGene00025665	Protein-coding gene	1.55354	1.78685	1.40179	0.703646	-0.627325	0.44625	0.213995	1.55437	-0.877895	1.23325	-0.276983	-0.0716051	0.650755	0.249146	0.778062	1.68135	-0.685355	No significant difference
WBGene00025666	Protein-coding gene	1.55354	1.43724	-0.183175	-0.881316	-0.627325	-1.13871	-2.19087	-0.0305944	0.816929	1.14132	-1.86195	-1.65657	-0.0862104	-1.71021	-1.54387	1.12496	0.899607	No significant difference
WBGene00025669	Protein-coding gene	1.55354	-1.38307	-0.183175	-0.881316	-0.627325	-1.13871	-0.634002	-0.0305944	-0.877895	-1.93668	-1.86195	-1.65657	-1.67117	-2.07278	-1.54387	0.944389	2.122	Genotype-temperature interaction
WBGene00025670	Protein-coding gene	1.55354	0.938856	2.13875	0.703646	-0.627325	-1.13871	-2.95593	-0.0305944	-0.877895	2.15079	2.99604	2.59136	1.49875	3.21262	2.9797	0.944389	1.63657	Additive genotype & temperature difference
WBGene00025673	Protein-coding gene	3.42301	0.938856	3.66768	3.06541	3.08504	3.10921	-0.588559	1.55437	1.44403	2.61555	2.3185	2.34343	2.89361	2.17515	3.73226	0.944389	-0.685355	Temperature difference only
WBGene00025675	Protein-coding gene	2.77593	2.70439	4.67481	3.02557	4.12756	3.2536	3.78554	4.05687	3.51442	3.79124	3.91941	4.27417	3.61423	3.21262	2.70406	-0.640574	-0.685355	Genotype-temperature interaction
WBGene00025676	Protein-coding gene	2.29051	1.78685	2.98675	2.57812	3.07312	2.94875	1.56763	3.42884	2.58154	2.45564	2.89294	0.66536	3.28302	2.45078	3.31411	2.16678	2.122	No significant difference
WBGene00025677	Protein-coding gene	2.30843	2.02771	1.40179	0.822699	-0.434679	2.18322	0.988928	2.29133	1.23758	0.388582	0.94541	-1.65657	-0.66708	-2.07278	-1.54387	-0.640574	0.314645	Genotype difference only
WBGene00025678	Protein-coding gene	8.41566	8.13853	8.85848	8.93407	9.39643	8.82274	7.63372	7.40403	6.77316	3.27278	3.26734	2.98729	3.18681	2.17515	2.70406	2.16678	3.40211	Additive genotype & temperature difference
WBGene00025680	Protein-coding gene	4.05604	4.4418	3.18606	0.703646	0.957638	-1.13871	2.53592	2.77676	-0.877895	-0.351715	-0.276983	-1.65657	-1.67117	-2.07278	-1.54387	-0.640574	-0.685355	Temperature difference only
WBGene00025682	Protein-coding gene	-0.03142	2.73094	2.75542	0.703646	0.957638	-1.13253	0.95096	-0.0305944	1.92946	-1.93668	1.30798	-1.65657	2.02927	0.249146	0.778062	1.68135	1.63657	Genotype-temperature interaction
WBGene00025683	Protein-coding gene	5.80147	5.85533	5.30868	6.0135	6.21817	4.74393	6.68612	6.4772	5.91652	4.98219	5.43268	5.2138	6.26547	5.36185	4.93187	4.31362	4.06953	Genotype-temperature interaction
WBGene00025684	Protein-coding gene	3.42801	3.37182	4.48976	3.97666	4.92726	4.21884	5.48286	5.17886	4.40751	3.99406	3.43968	3.7697	4.98704	3.65514	2.84845	3.44689	3.01508	No significant difference
WBGene00025686	Protein-coding gene	6.56849	5.27514	6.04564	6.21645	5.83855	6.7691	6.20456	6.25253	5.47113	6.30635	6.04711	6.21995	6.30037	5.62028	6.00187	5.1315	4.35904	No significant difference
WBGene00025687	Protein-coding gene	4.21651	3.00925	3.90429	4.67327	5.39504	4.64265	5.39722	5.58412	5.14447	3.34872	3.56432	3.29763	4.11019	2.97161	2.70406	1.68135	-0.685355	Genotype-temperature interaction
WBGene00025689	Protein-coding gene	2.29051	2.05352	2.15347	3.31758	1.01158	1.31396	1.24854	-0.0305944	-0.877895	2.28327	1.59749	2.17414	2.11789	1.27752	3.11526	3.56181	2.54731	Genotype-temperature interaction
WBGene00025691	Protein-coding gene	5.32613	5.38511	6.19186	6.46741	7.29749	6.0412	6.8817	7.16908	6.48843	5.69995	5.57268	5.61956	6.58149	5.34507	5.14263	3.75174	4.17263	Genotype-temperature interaction
WBGene00025692	Protein-coding gene	1.55354	0.20189	-0.183175	-0.881316	3.27957	1.18322	2.08846	3.13933	3.20957	2.31125	1.83849	2.98729	3.45811	3.41907	2.70406	3.26632	4.92935	Genotype difference only
WBGene00025696	Protein-coding gene	2.77593	2.86486	3.72372	4.73339	4.98739	4.07074	0.213995	-0.0305944	-0.877895	2.81821	2.99604	3.29763	4.89868	5.14639	5.08549	2.16678	1.63657	Temperature difference only
WBGene00025697	Protein-coding gene	6.27236	6.08453	6.29256	6.1955	7.26142	6.52662	6.7566	6.07793	6.37949	6.20798	6.08642	6.2918	7.08037	5.91021	4.89908	4.78569	4.8065	No significant difference
WBGene00025698	Protein-coding gene	5.01297	5.35839	5.96657	5.00133	5.97259	4.476	5.40601	5.58412	5.23063	5.35794	5.92596	5.67435	5.64171	4.6954	4.52222	2.16678	1.63657	Genotype-temperature interaction
WBGene00025702	Protein-coding gene	1.6077	2.46538	3.90429	3.36911	3.07312	3.38667	2.64325	3.42884	3.5492	4.29446	3.97398	4.22608	3.94498	3.20899	3.31577	0.410052	-0.599199	Genotype-temperature interaction
WBGene00025703	Protein-coding gene	4.49214	4.04319	4.94611	5.00133	5.71253	4.58921	5.26807	5.09869	5.35092	3.67803	3.18245	3.38783	4.47857	3.0565	3.21102	-0.640574	2.48457	Genotype-temperature interaction
WBGene00025704	Protein-coding gene	3.56508	3.28807	2.34083	1.60662	2.05182	1.38965	0.254072	0.412921	1.45092	-0.351715	0.860778	1.85952	1.29622	0.734679	0.491143	3.00328	2.1239	Genotype-temperature interaction
WBGene00025707	Protein-coding gene	6.44431	6.06814	5.96657	5.52807	6.9501	6.15591	6.58903	6.44514	6.19892	5.64075	5.33773	5.76128	6.99061	5.25813	4.89908	4.91402	4.5241	No significant difference
WBGene00025710	Protein-coding gene	3.42801	3.14049	3.90429	3.511	3.6206	3.90568	1.43639	1.55437	2.29203	4.98219	4.87952	5.52334	4.55765	5.25813	5.1976	4.64483	5.096	Additive genotype & temperature difference
WBGene00025712	Pseudogene	9.7218	9.79497	9.52591	9.95394	9.27203	10.3314	10.3322	9.85052	10.8212	9.84755	10.2199	9.56442	8.98971	9.78248	9.782	8.54678	8.46693	Genotype-temperature interaction
WBGene00025715	Pseudogene	11.2277	11.4909	10.6023	10.602	9.6051	9.77343	8.80687	8.7075	8.65543	9.93946	10.1869	10.2272	8.58739	8.0706	7.99335	7.59305	7.73671	Additive genotype & temperature difference
WBGene00025716	Protein-coding gene	4.05604	4.10878	4.06475	2.57812	0.957638	1.18322	-1.37097	1.55437	1.44403	0.870677	0.94541	1.80286	1.13618	-0.48782	-1.54387	-0.640574	-0.685355	Temperature difference only
WBGene00025718	Protein-coding gene	6.00691	7.36985	6.00113	4.59285	5.07496	4.60402	0.379853	2.37749	0.707067	7.03415	6.55845	7.6048	5.00539	5.25436	5.4152	3.91498	4.10864	Genotype-temperature interaction
WBGene00025719	Protein-coding gene	11.0043	11.1989	11.2285	10.9855	10.4684	10.9686	10.2911	10.7489	10.492	11.7638	11.6001	11.7077	10.6671	11.0662	11.208	12.0741	12.287	Genotype-temperature interaction
WBGene00025723	Protein-coding gene	1.55354	0.20189	-0.183175	-0.881316	-0.627325	-1.13871	-1.37097	-0.0305944	-0.877895	0.38525	0.94541	-0.0716051	-1.67117	-0.48782	-1.54387	-0.640574	-0.685355	No significant difference
WBGene00025724	Protein-coding gene	2.29051	0.938856	-0.183175	0.703646	-0.627325	-1.13871	-0.148576	-0.0305944	0.707067	4.40317	4.24658	4.71847	4.77177	4.893	5.17038	4.11431	4.44393	Genotype difference only
WBGene00025725	Protein-coding gene	1.55354	1.78685	2.13875	0.703646	0.957638	0.44625	-1.37097	-0.0305944	-0.877895	-1.93668	-1.86195	-0.0716051	-1.67117	-2.07278	0.0410964	-0.640574	1.63657	Genotype-temperature interaction
WBGene00025726	Protein-coding gene	1.55354	0.20189	-0.183175	-0.881316	-0.627325	0.44625	0.503501	1.55437	3.03964	-0.351715	-0.276983	0.66536	0.650755	-2.07278	0.0410964	0.944389	-0.685355	No significant difference
WBGene00025727	Protein-coding gene	1.75285	2.90701	2.96522	2.26905	-0.627325	1.44625	1.556	2.29133	2.1221	1.06332	-0.276983	0.845933	-1.67117	-2.07278	-1.54387	-0.640574	0.899607	Genotype difference only
WBGene00025729	Protein-coding gene	3.13851	3.37182	3.27626	0.703646	1.6946	1.66864	0.95096	1.55437	-0.877895	1.23325	0.94541	2.04387	-1.67117	-0.48782	-1.54387	1.68135	0.899607	Genotype-temperature interaction
WBGene00025730	Protein-coding gene	5.25398	5.12472	5.24309	4.61054	5.5625	5.20114	5.40601	5.58412	4.33156	5.05201	4.95823	5.05768	5.19919	4.64146	3.94799	4.00328	3.56257	No significant difference
WBGene00025732	Protein-coding gene	5.01297	5.65035	5.54475	5.22721	5.5625	4.69418	5.15781	4.61326	5.18819	5.92751	5.33773	5.67435	5.22364	4.84608	3.50053	2.81886	3.22154	Genotype-temperature interaction
WBGene00025733	Protein-coding gene	1.55354	0.938856	2.98675	2.57812	3.27957	2.03121	2.25352	2.77676	1.44403	3.10772	3.26734	1.51336	3.08371	1.09714	1.91557	1.68135	2.77408	No significant difference
WBGene00025736	Protein-coding gene	1.55354	0.20189	-0.183175	-0.881316	1.6946	1.18322	1.292	2.29133	1.92946	1.76376	1.83849	1.51336	1.13618	0.734573	0.778062	1.68135	-0.685355	No significant difference
WBGene00025738	Protein-coding gene	3.13851	4.17461	3.27626	2.57812	2.83211	2.76818	3.11016	4.05687	2.58154	0.38525	1.30798	0.66536	-0.0862104	-0.48782	1.26349	1.68135	-0.685355	Genotype difference only
WBGene00025739	Protein-coding gene	6.03467	6.11677	6.08361	5.96417	7.05216	5.62947	6.51778	6.30926	5.91652	5.75681	5.12674	5.5626	6.76762	5.22184	4.72292	4.11431	3.83821	No significant difference
WBGene00025741	Protein-coding gene	6.1584	6.59992	6.80551	6.27856	6.91957	5.63868	6.9098	6.73759	6.55673	5.96419	6.01457	5.95076	6.73397	5.47411	5.08549	5.62621	5.19729	No significant difference
WBGene00025743	Protein-coding gene	7.16825	7.3346	7.42416	7.39945	8.21503	6.98541	7.69781	7.64889	7.41212	7.70176	7.46224	7.63984	8.22213	7.41707	6.79152	5.69928	5.54346	Genotype-temperature interaction
WBGene00025744	Protein-coding gene	1.64665	0.205657	-0.183175	1.44061	2.18003	2.03121	-2.95593	1.55437	-0.877895	-0.351715	-1.86195	1.15079	1.49875	1.62766	1.91557	-0.515623	0.0745107	Temperature difference only
WBGene00025746	Protein-coding gene	6.41152	5.62816	6.61124	6.76974	7.48642	6.596	7.33524	7.48511	6.93589	6.38073	6.67333	6.53819	7.08705	6.06164	5.85701	3.05987	4.26884	Genotype-temperature interaction
WBGene00025747	Protein-coding gene	3.13851	4.04319	3.51726	1.44061	2.18003	1.18322	4.20394	5.25481	4.1665	1.23325	2.22552	1.80286	-0.0862104	-0.48782	0.0410964	-0.640574	-0.685355	Genotype-temperature interaction
WBGene00025749	Protein-coding gene	3.66902	3.37182	2.98675	-0.881316	3.6206	2.56173	2.17335	1.55437	1.44403	2.15079	2.22552	2.4309	2.02927	1.62766	0.0410964	0.944389	1.63657	No significant difference
WBGene00025750	Protein-coding gene	5.09786	5.48729	5.54475	5.42246	4.73023	5.78015	1.43639	-0.0305944	1.44403	3.89621	3.97094	3.83529	4.89868	5.22184	5.375	0.944389	2.122	Genotype-temperature interaction
WBGene00025751	Protein-coding gene	3.66902	0.938856	1.40179	3.64225	4.58213	3.81548	-1.37097	1.55437	0.707067	0.870677	1.83849	0.66536	2.97268	2.68211	3.66559	-0.640574	1.63657	Temperature difference only
WBGene00025753	Protein-coding gene	4.21651	4.95678	4.94611	4.40409	3.6206	3.99057	3.23389	3.8763	2.82254	1.23325	2.53037	2.73575	2.02927	1.38665	1.62606	3.26632	2.48457	Genotype-temperature interaction
WBGene00025754	Protein-coding gene	5.58329	4.49957	5.67481	6.35709	6.33846	6.58239	5.43631	5.58412	4.85003	4.8835	4.36687	3.7697	5.36225	6.17087	5.97316	4.64483	4.86923	Temperature difference only
WBGene00025755	Protein-coding gene	4.05604	4.68302	4.46068	4.07288	5.0451	4.14669	5.70585	5.85205	4.1665	4.3671	4.51309	4.53326	5.14901	3.70858	3.41033	2.52935	3.01508	Genotype-temperature interaction
WBGene00025756	Protein-coding gene	2.61799	3.56209	2.6669	-0.881316	-0.546342	2.32787	1.29044	2.49995	0.94605	2.92586	2.46678	4.35047	1.24724	2.73101	3.57384	4.2567	3.36755	Additive genotype & temperature difference
WBGene00025757	Protein-coding gene	4.61244	5.89305	6.00665	4.40409	3.89624	3.81548	5.98951	6.65591	5.05284	4.63318	4.20414	3.55289	3.37322	2.7852	3.31411	6.53934	6.18501	Temperature difference only
WBGene00025758	Protein-coding gene	1.55354	1.78685	-0.183175	1.92604	2.18003	1.66864	0.503501	1.55437	0.707067	1.76376	1.30798	0.66536	1.78826	1.09714	1.26349	-0.640574	1.63657	No significant difference
WBGene00025759	Protein-coding gene	3.13851	3.66132	3.27626	2.57812	0.957638	1.66864	2.40162	2.77676	2.29203	2.31125	2.84955	2.59136	2.41629	2.31954	1.62606	2.81886	2.31464	No significant difference
WBGene00025760	Protein-coding gene	2.29051	-1.38307	2.13875	2.35134	1.84082	1.41148	1.55089	-0.0305944	0.707067	3.93257	4.52485	3.6575	4.84324	5.21246	4.9381	-0.640574	0.899607	Genotype-temperature interaction
WBGene00025761	Protein-coding gene	1.55354	2.86486	2.62418	-0.881316	-0.627325	0.44625	2.17335	-0.0305944	1.44403	1.76376	1.30798	1.51336	-0.0862104	0.734573	-1.54387	-0.640574	-0.685355	Temperature difference only
WBGene00025764	Protein-coding gene	1.55354	1.42428	2.98675	1.44061	2.18003	0.44625	1.68793	-0.0305944	1.92946	0.38525	2.22552	2.59136	-1.67117	0.734573	0.778062	-0.640574	-0.685355	No significant difference
WBGene00025765	Protein-coding gene	0.553543	1.31057	-0.183175	-0.881316	-0.627325	-1.13871	0.254156	3.13933	-0.292933	4.61791	3.02456	4.09157	4.66584	2.97292	4.78805	6.02977	7.08163	Genotype difference only
WBGene00025766	Protein-coding gene	1.55354	3.57112	2.62418	2.57812	2.5426	1.66864	2.17335	-0.0305944	-0.877895	-1.93668	-1.86195	-0.0716051	0.650755	0.249146	0.778062	0.944389	2.122	Genotype-temperature interaction
WBGene00025767	Protein-coding gene	1.55354	1.78685	2.13875	-0.881316	1.6946	-1.13871	3.23389	3.66985	3.20957	-1.93668	1.30798	-1.65657	-1.67117	-0.48782	-1.54387	-0.640574	-0.685355	Temperature difference only
WBGene00025768	Protein-coding gene	4.21651	4.17152	4.34039	4.40409	5.15404	4.14669	4.87062	4.82739	5.09938	5.05201	4.64585	4.32071	4.89868	4.66868	3.8824	1.68135	3.83821	Genotype-temperature interaction
WBGene00025769	Protein-coding gene	1.55354	2.53883	2.62418	2.28861	0.987385	1.21251	0.960876	-0.0305944	0.707067	2.16463	2.38973	2.31657	2.41948	0.752551	1.41266	2.16912	1.79296	No significant difference
WBGene00025770	Protein-coding gene	2.29051	0.938856	-0.183175	0.703646	-0.627325	0.462738	-2.95593	-0.0305944	-0.877895	0.38525	-1.86195	-1.65657	-0.0862104	-2.07278	-1.54387	-0.640574	-0.685355	No significant difference
WBGene00025773	Protein-coding gene	2.20517	2.89238	3.80655	1.73564	-0.141898	-0.875679	0.143847	3.38815	-0.877895	-1.93668	2.30816	3.26712	-1.67117	-2.07278	3.8665	-0.640574	0.636573	No significant difference
WBGene00025775	Protein-coding gene	1.55354	2.42428	2.40179	-0.881316	-0.627325	-1.13871	0.503501	-0.0305944	0.707067	1.52275	1.30798	1.80286	-0.0862104	1.09714	-1.54387	-0.640574	-0.685355	Temperature difference only
WBGene00025777	Protein-coding gene	6.56849	6.28226	6.82805	6.7683	7.63477	6.24499	7.38726	7.40403	6.69398	6.76723	6.59338	6.78222	7.38153	6.24463	5.76902	4.40382	4.26884	Genotype-temperature interaction
WBGene00025778	Protein-coding gene	1.55354	2.31737	2.13875	1.44061	-0.627325	-1.13871	1.99827	2.29133	2.29203	1.52275	0.94541	0.66536	-0.0862104	-2.07278	-1.54387	-0.640574	0.899607	Temperature difference only
WBGene00025781	Protein-coding gene	1.55354	1.42428	-0.183175	1.92604	1.6946	1.66864	1.292	-0.0305944	0.707067	-1.93668	1.30798	1.15079	1.13618	-2.07278	0.0410964	-0.640574	-0.685355	No significant difference
WBGene00025782	Protein-coding gene	1.55354	-1.38307	1.40179	1.44061	0.957638	-1.13871	0.503501	2.29133	1.44403	0.38525	0.94541	1.51336	-0.0862104	1.09714	-1.54387	2.81886	2.122	No significant difference
WBGene00025783	Protein-coding gene	5.85122	5.69374	6.35598	6.81217	7.85246	6.24499	7.53893	7.24553	7.03499	5.68537	5.41418	5.5033	6.95454	5.3281	5.22432	4.64483	4.17263	Genotype-temperature interaction
WBGene00025788	Protein-coding gene	4.05604	3.66132	3.51726	3.20615	3.27957	4.41588	2.65878	4.21733	1.44403	1.76376	2.53037	2.4309	-0.0862104	2.31954	1.62606	-0.640574	0.899607	Genotype difference only
WBGene00025790	Protein-coding gene	4.3609	4.28935	5.30868	4.79111	4.86453	3.90568	4.42777	3.13933	2.82254	3.89621	3.97094	3.95814	4.21147	3.9045	3.81369	2.52935	3.70696	No significant difference
WBGene00025791	Protein-coding gene	4.72347	4.23164	3.51726	3.02557	2.5426	2.32072	4.22398	3.66985	4.0763	2.31125	2.89294	1.51336	2.97268	2.45078	2.84845	3.26632	0.899607	Genotype-temperature interaction
WBGene00025795	Protein-coding gene	4.61244	3.74621	4.06475	3.02557	3.89624	3.38485	3.91443	3.66985	3.87699	3.19261	2.89294	3.95814	2.85239	2.01468	2.84845	3.44689	2.77408	No significant difference
WBGene00025797	Protein-coding gene	6.0771	6.08453	6.55829	6.0612	7.38948	6.06096	6.79729	7.04622	5.99247	6.46846	6.38123	6.42558	6.74246	6.06164	5.42192	4.56888	3.9585	Genotype-temperature interaction
WBGene00025798	Protein-coding gene	2.29051	2.70439	3.72372	2.57812	3.46014	2.32072	1.90205	2.77676	2.29203	3.10772	2.66162	2.73575	1.49875	2.31954	1.26349	0.944389	2.122	No significant difference
WBGene00025800	Protein-coding gene	4.82656	4.49957	4.67481	3.87357	3.89624	3.2536	3.64398	2.29133	3.76596	3.01752	1.59749	2.59136	3.45811	1.09714	1.91557	1.68135	2.48457	Genotype difference only
WBGene00025803	Protein-coding gene	3.94146	3.90338	2.94198	2.88585	1.41958	2.03121	0.385518	1.80591	0.887639	7.19672	6.85238	6.87851	5.34005	6.0675	6.96598	5.055	5.98119	Additive genotype & temperature difference
WBGene00025804	Protein-coding gene	1.55354	1.42428	2.62418	3.87357	2.5426	2.03121	3.11016	3.66985	3.64567	0.38525	2.04495	0.66536	0.650755	0.734573	0.778062	-0.640574	-0.685355	Genotype-temperature interaction
WBGene00025805	Protein-coding gene	4.50278	4.61262	1.40179	2.82327	2.83211	2.32072	3.07442	2.30773	2.82254	1.76376	2.66541	1.80286	2.72114	1.38665	2.9797	2.52935	3.01508	No significant difference
WBGene00025806	Protein-coding gene	3.42801	2.31737	-0.183175	0.703646	-0.627325	1.70564	0.503501	2.77676	1.44403	2.31125	1.59749	2.25032	2.72114	3.0565	1.91557	4.21741	3.22154	Genotype difference only
WBGene00025807	Protein-coding gene	2.29051	-1.0205	1.40179	1.78165	-0.627325	1.18322	1.55222	1.55437	1.44403	-1.93668	-1.86195	-1.65657	0.328827	-2.07278	-1.54387	1.68135	0.899607	No significant difference
WBGene00025808	Protein-coding gene	2.77593	3.37182	2.98675	1.44061	2.5426	0.44625	4.07749	5.69733	4.47966	0.38525	-0.276983	-0.0716051	2.41629	1.62766	-1.54387	0.944389	0.899607	Temperature difference only
WBGene00025809	Protein-coding gene	3.66902	2.52382	2.62418	3.511	3.6206	2.03121	3.5198	3.42884	3.51442	3.89621	3.69264	2.86699	3.88342	3.85796	2.36302	1.68135	2.122	No significant difference
WBGene00025810	Protein-coding gene	5.80147	5.79684	6.08361	6.81217	7.5476	5.73165	7.2052	7.35311	6.71456	6.37166	5.78911	5.93589	7.13296	5.89876	5.57507	5.33671	4.98707	Genotype-temperature interaction
WBGene00025811	Protein-coding gene	4.05604	4.95678	4.46068	3.36661	4.58213	3.99057	1.43639	2.77676	1.92946	-0.351715	0.459983	1.15079	-0.0862104	-0.48782	0.778062	1.68135	0.899607	Genotype-temperature interaction
WBGene00025813	Protein-coding gene	4.05604	4.10878	4.77102	4.32814	4.79894	3.99057	4.98071	5.52399	5.05284	3.79124	3.97094	3.89802	4.30611	3.35348	3.66559	1.68135	0.899607	Genotype-temperature interaction
WBGene00025814	Protein-coding gene	4.92278	5.18678	5.10223	5.49372	7.09377	5.27068	6.15521	6.03549	5.83635	5.96419	5.83154	5.82725	6.93985	5.39482	4.75991	4.21741	3.83821	Genotype-temperature interaction
WBGene00025815	Protein-coding gene	2.29051	1.78685	3.72372	1.44061	3.07312	2.03121	0.213995	1.55437	0.707067	3.34872	3.42346	3.38783	2.72114	1.83411	2.70406	2.81886	2.122	No significant difference
WBGene00025816	Protein-coding gene	4.92568	4.96256	5.7941	6.17613	6.6673	5.73165	6.11386	6.24195	6.13333	6.17706	6.2202	5.90567	6.96907	5.92157	5.1976	5.14079	4.60005	Genotype-temperature interaction
WBGene00025818	Protein-coding gene	1.55354	1.42428	1.40179	0.703646	-0.627325	-1.13871	0.503501	2.29133	2.29203	-1.93668	0.459983	0.66536	-0.0862104	-2.07278	0.958634	2.16678	1.63657	No significant difference
WBGene00025819	Protein-coding gene	5.85122	5.91155	5.96657	6.08447	6.63006	6.17417	6.5299	6.3788	6.11079	5.7428	5.66944	5.33212	6.40029	5.54927	5.3265	4.64483	4.86923	No significant difference
WBGene00025820	Protein-coding gene	6.41152	5.87432	7.52418	7.45407	7.56743	6.62284	8.01777	7.99731	7.94547	4.77757	4.32788	5.2138	6.59092	5.2401	4.38687	0.944389	2.77408	Genotype-temperature interaction
WBGene00025822	Protein-coding gene	2.29051	2.73241	-0.183175	2.28861	-0.627325	2.10921	1.292	2.77676	0.707067	-0.351715	1.30798	1.15079	-1.67117	-2.07278	-1.54387	1.76152	-0.685355	Genotype difference only
WBGene00025823	Protein-coding gene	3.42801	5.05987	5.74756	5.04942	6.19285	5.36908	5.83523	5.64183	5.35092	5.30173	5.08057	5.13785	5.90626	5.04616	4.75991	3.44689	3.56257	Genotype-temperature interaction
WBGene00025824	Protein-coding gene	5.17803	4.92071	5.24309	4.95157	5.88047	4.83857	6.12355	6.50856	5.89029	5.85122	5.52176	5.5626	6.03619	5.27595	4.72292	4.21741	4.06953	Genotype-temperature interaction
WBGene00025825	Protein-coding gene	2.29051	2.86486	2.13875	3.20615	3.07312	1.18322	1.292	2.29133	2.82254	2.70718	2.04495	2.98729	1.78826	1.62766	1.26349	-0.640574	3.01508	No significant difference
WBGene00025826	Protein-coding gene	3.13851	3.14049	4.06475	4.32814	5.0451	3.71927	4.16301	4.61326	3.37003	3.99406	3.91941	4.07135	4.35119	3.94959	2.70406	-0.640574	-0.685355	Genotype-temperature interaction
WBGene00025829	Protein-coding gene	4.92278	5.10289	6.04564	5.3475	6.42796	5.01103	6.1053	6.30926	6.01692	5.68537	5.60566	5.51336	5.97988	5.00403	4.60588	2.16678	3.01508	Genotype-temperature interaction
WBGene00025830	Protein-coding gene	5.09786	5.23703	5.10223	4.79111	5.34996	5.01103	3.99775	3.15795	3.87699	3.19261	3.34751	2.80286	3.18705	2.17515	3.31411	4.91402	4.26884	Genotype-temperature interaction
WBGene00025831	Protein-coding gene	3.87547	3.00925	3.90429	4.07288	4.23066	4.88365	3.55186	3.8763	3.51442	3.67803	3.81048	4.64721	4.16172	3.41907	3.41033	0.944389	1.63657	Genotype-temperature interaction
WBGene00025832	Protein-coding gene	4.72347	5.60561	6.91486	4.24797	6.31519	5.95932	4.70941	4.05687	4.54837	6.18744	5.78911	6.05079	5.86021	5.59255	5.14263	1.68135	0.899607	Genotype-temperature interaction
WBGene00025833	Protein-coding gene	4.61244	4.80675	4.94611	4.40409	5.0451	4.95932	5.80229	4.72429	5.94228	5.49795	5.53893	5.23339	5.49875	4.82204	4.33878	3.60735	3.56257	Genotype-temperature interaction
WBGene00025834	Protein-coding gene	3.13851	3.37182	3.72372	3.20615	3.89624	3.38485	3.55186	3.42884	3.20957	3.48959	3.75276	3.7697	4.35119	2.88141	3.31411	2.16678	2.77408	No significant difference
WBGene00025835	Protein-coding gene	1.55354	3.00925	2.62418	1.92604	1.6946	0.44625	1.292	1.55437	2.29203	1.52275	1.30798	1.15079	1.49875	0.734573	0.778062	2.52935	2.77408	No significant difference
WBGene00025836	Protein-coding gene	9.07449	7.97228	10.5842	9.25951	10.745	11.9875	9.88976	11.2577	9.65641	9.39031	10.8404	9.68717	11.3034	11.4848	11.3282	7.35378	6.9071	Genotype-temperature interaction
WBGene00025837	Protein-coding gene	3.87547	2.31737	3.90429	3.20615	3.27957	3.81548	3.11016	2.77676	3.87699	4.29214	4.36687	3.70098	4.00125	2.7852	3.74154	5.14079	4.60005	No significant difference
WBGene00025838	Protein-coding gene	-0.03142	2.59336	3.51726	1.44061	0.957638	0.44625	1.58544	1.55437	-0.321502	3.19261	2.38598	2.73575	-0.0862104	2.17515	1.62606	4.97414	5.38073	Genotype-temperature interaction
WBGene00025839	Protein-coding gene	-0.03142	1.27724	-0.183175	-0.881316	-0.627325	-1.13871	-2.95593	-0.0305944	0.735922	-0.169426	1.72127	-0.361313	1.40629	1.01496	0.0410964	-0.640574	-0.12736	No significant difference
WBGene00025841	Protein-coding gene	2.77593	3.12246	3.90429	3.35765	4.21527	2.56173	3.29499	2.77676	3.61256	6.25687	6.31252	6.03507	6.04705	5.92151	5.93952	3.26632	3.83821	Genotype-temperature interaction
WBGene00025842	Protein-coding gene	3.87547	4.10878	4.06475	4.47624	4.86453	3.61617	4.22398	3.13933	3.64567	4.25315	4.06879	4.32071	4.86799	3.54193	2.9797	3.05987	2.77408	No significant difference
WBGene00025845	Protein-coding gene	-0.03142	-1.38307	-0.183175	-0.881316	-0.141898	-0.875679	-2.95593	-0.0305944	-0.877895	4.22554	4.2189	-1.65657	-1.67117	2.86181	-1.54387	3.75317	0.636573	No significant difference
WBGene00025846	Protein-coding gene	0.553543	2.4796	2.4892	-0.881316	-0.627325	0.0836795	1.77622	-0.0305944	-0.292933	3.65811	2.98054	4.14817	2.90899	3.92113	3.7305	-0.640574	5.46027	Genotype difference only
WBGene00025848	Protein-coding gene	2.77593	0.938856	3.27626	1.44061	0.957638	1.18322	-0.148576	-0.0305944	-0.877895	1.23325	2.04495	2.25032	2.41629	2.17515	0.778062	2.81886	3.22154	Genotype-temperature interaction
WBGene00025850	Protein-coding gene	2.29051	2.07636	2.13875	2.81912	3.6206	3.38485	2.59866	1.55437	3.029	2.31125	1.83849	2.25032	2.57675	2.17515	1.26349	2.16678	0.899607	No significant difference
WBGene00025852	Protein-coding gene	4.05604	4.34485	5.24309	3.64225	4.41707	3.61617	4.33869	4.21733	4.33156	4.3671	4.11533	4.12479	4.66868	3.59964	3.58542	0.944389	2.122	Genotype-temperature interaction
WBGene00025854	Protein-coding gene	3.87547	3.97448	5.59818	4.54495	5.4812	4.476	4.90826	4.9236	4.90346	3.27278	3.91941	3.95814	4.21147	2.68211	3.41033	2.52935	-0.685355	Genotype-temperature interaction
WBGene00025855	Protein-coding gene	2.29051	1.78685	1.40179	0.703646	0.957638	-1.13871	1.56763	1.55437	2.58154	-1.93668	-0.276983	-1.65657	-1.67117	-2.07278	0.0410964	-0.640574	-0.685355	No significant difference
WBGene00025856	Protein-coding gene	4.21651	4.39829	5.17438	3.511	4.50196	3.71927	3.91443	4.9236	4.25139	3.67803	3.34751	4.22608	2.23572	2.01468	3.09999	3.05987	1.63657	Genotype difference only
WBGene00025864	Protein-coding gene	3.13851	2.07636	2.99328	0.703646	-0.627325	1.18322	0.951177	-0.0305944	0.707067	1.95534	2.78191	2.19429	2.30787	0.249146	1.70406	1.53696	2.88864	Temperature difference only
WBGene00025866	Protein-coding gene	1.55354	-1.38307	1.40179	0.703646	-0.627325	-1.13871	-2.95593	-0.0305944	-0.877895	0.870677	-0.276983	-0.0716051	-1.67117	-0.48782	-1.54387	0.944389	-0.685355	No significant difference
WBGene00025870	Protein-coding gene	1.55354	0.938856	-0.183175	0.703646	0.957638	-1.13871	-2.95593	-0.0305944	-0.877895	-0.351715	-1.86195	-1.65657	-1.67117	-2.07278	-1.54387	-0.640574	-0.685355	No significant difference
WBGene00025872	Pseudogene	11.1944	10.9153	10.5692	11.1621	10.4381	10.8432	10.7294	11.2321	10.5246	10.3697	10.8721	11.0864	10.7895	10.5445	10.6326	10.7746	10.862	No significant difference
WBGene00025873	Protein-coding gene	4.92278	5.24628	4.06475	3.97666	2.18003	2.03121	4.28247	3.42884	3.37003	5.49795	5.27761	5.69216	5.29461	4.58543	4.89908	6.89081	6.51432	Genotype-temperature interaction
WBGene00025875	Protein-coding gene	1.55354	0.938856	-0.183175	-0.881316	0.957638	-1.13871	-2.95593	-0.0305944	-0.877895	0.38525	-0.276983	0.66536	-1.67117	-0.48782	-1.54387	-0.640574	-0.685355	No significant difference
WBGene00025876	Protein-coding gene	2.29051	0.20189	2.62418	1.92604	3.46014	2.7954	-0.143136	1.55437	0.707067	4.08569	4.2878	4.22608	4.92874	5.20334	5.22432	2.16678	2.77408	Additive genotype & temperature difference
WBGene00025877	Protein-coding gene	3.42801	3.26078	4.20914	3.87357	3.89624	3.50514	3.93889	5.0138	3.51442	3.48959	3.26734	2.04387	4.00125	3.59964	3.09999	0.944389	2.48457	No significant difference
WBGene00025878	Protein-coding gene	4.82656	4.10878	5.02628	4.54495	4.86453	4.35314	4.84497	4.61326	4.79453	5.07455	4.79627	5.5033	4.98704	3.80986	3.94799	2.16678	2.48457	Genotype-temperature interaction
WBGene00025879	Protein-coding gene	3.13851	1.78685	2.98675	3.20615	3.6206	2.94875	2.87696	2.29133	3.20957	3.61791	4.0207	2.59136	4.00125	3.21262	3.74154	0.944389	0.899607	Genotype-temperature interaction
WBGene00025880	Protein-coding gene	1.55354	1.78685	2.62418	3.02557	2.5426	3.2536	2.87696	4.21733	3.029	1.52275	1.30798	1.51336	1.78826	0.249146	0.778062	-0.640574	1.63657	Genotype difference only
WBGene00025881	Protein-coding gene	1.55354	2.70439	2.98675	-0.881316	1.6946	0.44625	1.13153	1.55437	0.707067	1.23325	1.30798	1.80286	0.650755	0.249146	0.0410964	2.81886	3.01508	No significant difference
WBGene00025883	Protein-coding gene	3.13851	1.42428	3.27626	2.81912	0.957638	2.03121	3.83849	4.9236	3.98009	2.31125	1.30798	1.51336	3.08371	3.48181	3.58542	-0.640574	0.899607	Genotype-temperature interaction
WBGene00025884	Protein-coding gene	2.77593	3.00925	3.27626	2.81912	2.5426	3.10921	2.17335	-0.0305944	0.707067	2.15079	2.22552	2.04387	2.41629	2.31954	2.15657	-0.640574	-0.685355	Temperature difference only
WBGene00025885	Protein-coding gene	4.49214	0.938856	3.27626	2.81912	3.89624	3.90568	-0.634002	-0.0305944	-0.877895	4.47271	4.82456	4.3658	5.12324	5.47411	5.35095	1.68135	2.122	Additive genotype & temperature difference
WBGene00025889	Protein-coding gene	3.42801	3.82638	4.20914	3.87357	4.73023	3.2536	1.79896	2.77676	1.44403	5.85122	5.78911	5.70975	4.00125	4.194	4.52222	6.15384	6.53381	Genotype-temperature interaction
WBGene00025890	Protein-coding gene	4.92278	4.80675	5.02628	3.87357	5.34996	4.64265	4.92059	4.61326	3.87699	3.89621	3.97094	3.62883	4.11019	2.7852	2.36302	3.26632	3.83821	Genotype difference only
WBGene00025891	Protein-coding gene	4.21651	4.99197	4.77102	4.61054	5.43876	4.41588	5.29673	4.72429	4.0763	4.0406	4.40484	4.27417	4.55765	3.94959	2.9797	2.52935	3.56257	No significant difference
WBGene00025892	Protein-coding gene	5.6965	5.92981	5.74756	5.14105	6.00203	5.62947	6.15521	5.69733	5.78032	5.35794	4.93247	4.97279	5.81264	4.82204	3.8824	3.88299	3.40211	No significant difference
WBGene00025893	Protein-coding gene	5.46043	4.44982	5.37141	5.74804	5.15404	4.35314	4.87062	4.72429	5.05284	5.64075	5.45094	5.2138	5.31751	4.77271	5.02599	4.78569	5.24538	No significant difference
WBGene00025894	Protein-coding gene	3.42801	2.52382	3.72372	2.81912	3.6206	3.10921	3.27289	3.66985	3.51442	2.81821	2.78191	3.47272	4.05675	3.0565	2.37311	2.88501	3.70696	No significant difference
WBGene00025896	Protein-coding gene	2.29051	3.90233	2.62418	1.44061	-0.627325	-1.13871	-2.95593	-0.0305944	-0.877895	-1.93668	-0.276983	-1.65657	-1.67117	-2.07278	-1.54387	-0.640574	-0.685355	Genotype-temperature interaction
WBGene00025899	Protein-coding gene	1.55354	3.57112	3.90429	4.24797	3.76499	3.10921	3.91443	3.66985	3.029	3.79124	3.26734	3.20141	3.61423	4.03574	3.50053	4.85128	4.06953	No significant difference
WBGene00025900	Protein-coding gene	5.6965	5.7768	5.92535	5.7769	5.94253	5.05111	6.18618	6.23619	5.86357	4.95814	4.90624	5.30922	6.35673	4.84608	4.68495	2.52935	2.48457	Genotype-temperature interaction
WBGene00025901	Protein-coding gene	3.42801	2.52382	2.13875	3.20615	3.27957	2.76818	2.53592	3.42884	2.82254	2.15079	2.99604	2.04387	2.57675	2.17515	0.778062	-0.640574	1.63657	No significant difference
WBGene00025902	Protein-coding gene	5.46043	4.23164	4.46068	3.76254	5.84841	3.71927	5.09392	5.17886	4.61396	4.3671	3.49561	4.57225	5.34005	3.21262	2.9797	3.05987	3.70696	No significant difference
WBGene00025903	Protein-coding gene	3.13851	3.37182	3.51726	3.20615	2.18003	2.56173	3.64398	4.49297	2.82254	2.31125	1.83849	2.25032	3.53828	1.83411	0.0410964	-0.640574	2.48457	No significant difference
WBGene00025905	Protein-coding gene	5.25398	5.30369	6.00665	5.88687	5.97259	5.70686	5.94192	5.94669	5.09938	9.72287	10.2125	10.2965	10.8078	10.3443	10.6251	11.2891	11.4577	Genotype difference only
WBGene00025906	Protein-coding gene	-0.03142	2.76377	2.62418	2.28861	-0.627325	1.18322	0.621862	-0.0305944	0.707067	2.81821	2.38598	1.15079	0.650755	0.734573	0.778062	2.81886	3.22154	No significant difference
WBGene00025908	Protein-coding gene	2.29051	2.31737	3.27626	1.92604	1.6946	0.44625	0.744509	-0.0305944	0.707067	1.97021	1.30798	2.04387	-0.0862104	0.249146	0.778062	2.81886	0.899607	Temperature difference only
WBGene00025912	Protein-coding gene	1.55888	-1.29411	1.44942	0.862798	3.08408	2.32082	0.504807	-0.0305944	1.55952	3.27278	2.78209	2.59136	2.97268	3.94959	4.18405	2.16678	1.63657	Genotype difference only
WBGene00025914	Protein-coding gene	3.42801	3.47491	4.34039	1.44061	1.6946	1.66864	-0.148576	-0.0305944	0.707067	3.94597	3.49561	3.83529	2.72114	3.48181	3.50053	2.16678	2.122	Additive genotype & temperature difference
WBGene00025918	Protein-coding gene	4.36255	3.15798	5.10764	3.78111	4.59222	3.81791	4.86534	5.47012	4.8715	4.19076	3.57682	4.23723	4.67614	3.92698	3.9684	4.34432	4.20374	No significant difference
WBGene00025919	Protein-coding gene	3.42801	2.52382	4.20914	4.07288	4.23066	3.10921	3.45346	3.42884	3.029	2.9213	1.83849	1.80286	2.41629	2.97161	3.09999	2.16678	0.899607	No significant difference
WBGene00025920	Protein-coding gene	2.77593	3.68125	3.90429	3.4014	5.07694	3.92924	5.15022	5.2708	3.76596	4.25315	3.97094	3.70098	4.92874	3.21262	3.50053	0.944389	2.48457	Genotype-temperature interaction
WBGene00025921	Protein-coding gene	5.32613	5.27514	5.74756	5.98905	6.63006	5.20114	6.64212	6.56932	5.89029	5.57902	5.31796	5.44146	6.54315	5.27595	4.75991	2.81886	3.01508	Genotype-temperature interaction
WBGene00025922	Protein-coding gene	3.13851	0.20189	4.86122	2.81912	2.5426	2.56173	2.47033	2.29133	2.58154	3.27278	3.91941	4.17632	3.68638	3.9045	2.9797	5.89859	5.46439	No significant difference
WBGene00025923	Protein-coding gene	5.01297	4.54767	5.37141	4.47624	5.5625	4.28755	4.98071	5.17886	5.31193	4.43836	4.70791	4.71847	5.56723	4.84608	3.74154	4.40382	3.83821	No significant difference
WBGene00025924	Protein-coding gene	2.77593	4.04319	-0.183175	-0.881316	-0.627325	-1.13871	3.19382	3.13933	-0.877895	-0.351715	-0.276983	0.66536	-1.67117	-2.07278	-1.54387	0.944389	-0.685355	Temperature difference only
WBGene00025925	Protein-coding gene	4.21651	3.42627	3.72372	2.57812	4.32687	2.7683	4.75526	4.61326	3.82254	3.85369	3.37837	3.21185	3.82068	2.97161	3.21102	2.55291	-0.685355	Genotype-temperature interaction
WBGene00025926	Protein-coding gene	4.82656	5.21684	4.77102	4.73339	5.39504	4.07074	5.78216	6.53926	5.86357	4.50627	3.62991	4.27417	4.80456	3.70858	3.66559	3.26632	2.77408	Genotype-temperature interaction
WBGene00025927	Protein-coding gene	3.42801	2.32264	2.98675	3.59981	2.7967	3.10921	3.23389	2.77676	2.66643	2.70718	0.94541	2.07317	2.62651	2.31954	2.15657	-0.640574	-0.685355	Genotype-temperature interaction
WBGene00025929	Protein-coding gene	2.29051	0.20189	2.64174	2.28861	3.46712	2.95442	0.401055	1.55437	1.1221	1.06332	0.321973	1.15534	1.49875	2.17515	1.91557	2.81886	2.48965	Genotype-temperature interaction
WBGene00025930	Protein-coding gene	2.77593	3.00925	3.51726	3.02557	3.07312	2.32072	2.71649	-0.0305944	3.029	3.10772	3.49561	2.86699	3.18681	3.28477	2.15657	3.88299	3.22154	No significant difference
WBGene00025932	Protein-coding gene	2.79913	2.52382	2.98675	1.92604	1.6946	2.76818	3.55315	3.13933	3.51442	0.870677	0.982365	-0.0716051	0.650755	-0.48782	0.778062	-0.640574	0.899607	Genotype difference only
WBGene00025933	Protein-coding gene	4.0852	4.6477	3.8251	4.55649	5.06339	3.98053	5.35854	4.65334	5.15346	4.73406	4.74622	4.81208	4.70808	3.76011	4.15013	3.05587	3.29905	Genotype-temperature interaction
WBGene00025934	Protein-coding gene	8.38074	8.4967	9.35968	8.39167	7.96857	9.08859	9.13871	9.04701	9.18363	10.2978	10.2273	10.1256	9.46062	9.77479	9.79221	10.0235	10.8841	Genotype difference only
WBGene00025936	Protein-coding gene	2.29051	2.70439	4.20914	-0.881316	2.5426	2.03121	1.68793	-0.0305944	1.92946	8.12537	7.91119	7.70318	4.59561	6.61722	6.80043	6.74313	6.9071	Genotype difference only
WBGene00025938	Protein-coding gene	5.94586	6.95232	6.85025	5.65784	6.53255	5.36908	5.82215	5.46126	5.75146	6.43401	6.13241	5.95076	6.18058	5.22184	4.28902	4.31362	4.44393	No significant difference
WBGene00025942	Protein-coding gene	5.64101	6.50083	6.38668	5.74317	5.84841	5.2668	6.01945	5.52399	5.80861	5.41272	4.90669	5.11617	5.14911	4.84516	4.64596	3.48675	4.78385	No significant difference
WBGene00025944	Protein-coding gene	1.55354	0.20189	-0.183175	-0.881316	-0.627325	-1.13871	-2.95593	-0.0305944	-0.877895	-1.93668	-1.86195	-1.65657	-1.67117	-2.07278	-1.54387	3.60735	3.01508	Genotype-temperature interaction
WBGene00025945	Protein-coding gene	4.21651	4.80675	5.17438	4.67327	6.08634	4.58921	5.69744	5.32696	5.35092	3.34872	4.16042	3.09832	4.92874	3.48181	3.41033	1.68135	2.77408	No significant difference
WBGene00025946	Protein-coding gene	1.55354	3.47491	3.90429	3.36661	3.76499	3.38485	3.67343	4.05687	4.33156	3.79124	3.49561	3.47272	3.45811	2.57107	2.15657	2.52935	2.48457	No significant difference
WBGene00025947	Protein-coding gene	3.87547	4.76668	5.30868	5.22721	5.91183	4.64265	5.94192	5.94669	5.80861	5.26299	4.95823	4.64721	5.82867	5.04616	4.64596	2.81886	2.122	Genotype-temperature interaction
WBGene00025948	Protein-coding gene	6.23342	6.41783	7.03599	6.37607	7.88443	6.21208	7.20772	6.98063	6.65349	6.19702	6.01457	5.92689	6.85865	5.47411	5.42192	4.56888	4.17263	Genotype-temperature interaction
WBGene00025949	Protein-coding gene	5.32613	4.54767	5.92535	5.86015	6.03089	5.57553	6.06366	6.07793	5.78032	5.16135	5.257	5.42025	5.92128	4.96064	4.43341	2.81886	0.899607	Genotype-temperature interaction
WBGene00025950	Protein-coding gene	3.13851	2.07636	1.40179	-0.881316	2.5426	2.76818	2.17335	1.55437	3.029	2.81821	2.04495	2.86699	1.78826	2.17515	1.26349	2.16678	0.899607	No significant difference
WBGene00025951	Protein-coding gene	3.66902	3.74621	5.24309	5.09596	6.05918	4.69418	5.36148	5.99177	4.73681	5.16135	5.46897	5.23825	5.79643	4.231	4.60588	2.81886	3.01508	Genotype-temperature interaction
WBGene00025952	Protein-coding gene	4.05604	3.2492	3.90429	3.64225	4.79894	4.21884	4.59096	4.9236	3.64567	3.94597	3.49561	2.59136	4.16172	2.57107	3.09999	2.52935	1.63657	No significant difference
WBGene00025953	Protein-coding gene	6.1584	5.92981	6.44618	6.6025	7.47596	6.11867	6.67888	6.88827	6.88366	6.88031	6.67333	6.44672	7.59327	6.50087	5.83984	4.31362	4.26884	Genotype-temperature interaction
WBGene00025954	Protein-coding gene	1.55354	-1.38307	1.40179	-0.881316	0.957638	-1.13871	0.503501	1.55437	-0.877895	-1.93668	-1.86195	0.66536	-1.67117	-0.48782	-1.54387	1.68135	0.899607	No significant difference
WBGene00025955	Protein-coding gene	1.55354	2.31737	2.13875	0.703646	0.957638	2.56173	2.65878	3.13933	1.92946	2.31125	2.38598	2.25032	3.18681	2.57107	2.36302	2.81886	1.63657	No significant difference
WBGene00025958	Protein-coding gene	7.73972	7.27801	7.20404	7.96723	7.93773	7.80558	7.90672	8.09435	7.51299	6.8734	6.49699	6.73501	7.57401	6.59035	6.25827	5.98624	6.18107	Genotype difference only
WBGene00025959	Protein-coding gene	6.37797	6.00063	7.46788	6.53654	7.58699	6.45374	7.19255	7.42062	6.68435	6.67435	6.61783	6.52831	7.26252	6.32382	6.30788	4.00328	3.9585	Genotype-temperature interaction
WBGene00025961	Protein-coding gene	5.80147	4.99197	6.32462	6.15211	7.27354	5.68147	6.35922	6.62762	6.01692	6.5431	6.35237	6.36024	6.81667	5.91021	5.14263	3.88299	4.26884	Genotype-temperature interaction
WBGene00025962	Protein-coding gene	1.55354	2.07636	2.98675	2.57812	3.6206	2.56173	3.55186	3.42884	2.82254	5.4642	5.85915	5.76128	4.39492	4.15604	3.81369	3.26632	2.122	Genotype-temperature interaction
WBGene00025963	Protein-coding gene	5.17803	4.49957	5.30868	5.3475	6.11414	4.88365	6.06921	5.94669	5.6299	3.89621	3.91941	4.17632	5.548	3.65514	3.58542	3.05987	2.122	Genotype-temperature interaction
WBGene00025964	Protein-coding gene	3.87547	3.14049	4.57171	4.73339	4.79894	3.99057	4.3132	3.97369	3.98009	2.9213	3.75276	3.62883	3.78595	3.09844	1.26349	0.944389	2.48457	Genotype difference only
WBGene00025965	Protein-coding gene	1.55354	0.20189	1.40179	-0.881316	2.83211	2.32072	2.17335	2.29133	2.82254	1.76376	0.94541	0.66536	3.28302	2.17515	1.62606	-0.640574	-0.685355	Genotype-temperature interaction
WBGene00025967	Protein-coding gene	5.99128	5.24628	6.00672	6.61914	7.16186	5.75981	7.00555	6.78975	6.82946	6.36253	6.15486	6.06453	7.13999	5.92157	5.39865	3.05987	3.57421	Genotype-temperature interaction
WBGene00025969	Protein-coding gene	2.77593	1.42428	2.62418	1.92604	-0.627325	2.03121	-2.95593	-0.0305944	-0.877895	0.870677	1.59749	-1.65657	1.13618	-0.48782	0.778062	-0.640574	-0.685355	Temperature difference only
WBGene00025970	Protein-coding gene	5.06263	5.21812	5.37141	4.40409	5.25532	4.14669	4.93862	4.72429	4.1665	4.3671	4.54745	4.22608	4.77177	3.80986	4.12856	3.05987	3.93923	No significant difference
WBGene00025971	Protein-coding gene	5.17803	5.38511	5.48925	4.95157	3.27957	3.71927	3.19382	3.66985	0.707067	3.01752	2.78191	3.29763	2.41629	2.31954	3.09999	-0.640574	-0.685355	Additive genotype & temperature difference
WBGene00025972	Protein-coding gene	2.29051	3.26078	4.09481	2.28861	2.72317	1.44625	1.61436	-0.0305944	0.707067	1.42036	-1.39356	0.251716	-1.67117	0.458938	-1.35122	2.29803	1.73237	Genotype-temperature interaction
WBGene00025974	Protein-coding gene	1.55354	1.78685	2.13875	-0.881316	0.957638	0.44625	-1.37097	-0.0305944	-0.877895	0.38525	-1.86195	-0.0716051	-0.0862104	-0.48782	0.0410964	-0.640574	0.899607	Temperature difference only
WBGene00025980	Protein-coding gene	5.58329	5.15609	6.41674	6.0612	7.5071	5.70678	6.70407	6.71087	5.49714	6.23825	6.00224	5.58184	6.91754	5.6067	5.14263	2.52935	2.77408	Genotype-temperature interaction
WBGene00025981	Protein-coding gene	5.25398	5.67221	5.64971	5.00133	5.88047	4.476	5.6477	5.46126	5.27185	4.74982	4.76741	4.27417	5.17432	4.11704	4.01072	4.31362	3.01508	No significant difference
WBGene00025982	Protein-coding gene	6.0771	5.51175	7.16555	6.12991	7.27354	5.6557	5.61012	5.58412	4.25139	5.5947	5.66944	5.11162	6.37868	5.37843	5.375	3.60735	1.63657	No significant difference
WBGene00025983	Protein-coding gene	2.77593	3.74621	4.06475	4.07288	3.46014	3.61617	4.60631	4.72429	3.37003	3.79124	4.24658	3.95814	4.59561	3.9045	3.41033	2.16678	2.77408	Genotype-temperature interaction
WBGene00025984	Protein-coding gene	2.29051	2.07636	2.13875	0.703646	0.957638	1.66864	-0.634002	-0.0305944	-0.877895	1.97021	1.30798	2.04387	-0.0862104	1.38665	0.778062	2.81886	3.40211	Genotype-temperature interaction
WBGene00025987	Protein-coding gene	2.29051	2.52382	2.62418	1.44061	0.957638	0.44625	2.53592	-0.0305944	1.44403	0.870677	2.22552	0.66536	-1.67117	0.249146	1.91557	-0.640574	1.63657	No significant difference
WBGene00025989	Protein-coding gene	1.55354	-1.38307	1.40179	-0.881316	-0.627325	-1.13871	-2.95593	-0.0305944	-0.877895	-1.93668	-0.276983	-0.0716051	-0.0862104	0.249146	0.0410964	-0.640574	1.63657	No significant difference
WBGene00025990	Protein-coding gene	2.29051	0.938856	2.62418	0.703646	3.07312	1.18322	2.53592	-0.0305944	2.58154	1.76376	2.04495	2.86699	2.85239	2.17515	1.62606	-0.640574	1.63657	No significant difference
WBGene00025991	Protein-coding gene	4.3609	3.37182	4.06475	2.81912	2.18003	3.90568	4.35695	3.66985	3.64567	3.27278	2.53037	2.73575	4.13618	2.68211	2.70406	2.52935	2.122	No significant difference
WBGene00025994	Protein-coding gene	3.66902	1.42428	3.51726	2.81912	3.07312	3.50514	-0.148576	-0.0305944	-0.877895	4.47271	4.2878	4.17632	4.83662	4.9825	5.08549	1.68135	1.63657	Additive genotype & temperature difference
WBGene00025996	Protein-coding gene	3.1518	1.83194	3.27626	3.37382	3.6206	3.72143	-0.148576	-0.0305944	-0.877895	1.97021	1.59749	0.66536	3.18681	2.68211	2.70406	-0.640574	2.122	Temperature difference only
WBGene00025997	Protein-coding gene	2.29051	1.78685	2.13875	0.703646	0.957638	-1.13871	-1.32366	0.258912	-0.877895	4.73978	5.10384	6.09693	5.27134	5.02525	5.51219	6.91417	6.5146	Genotype-temperature interaction
WBGene00025998	Protein-coding gene	2.29051	3.86826	3.51726	1.92604	0.957638	1.66864	-0.634002	-0.0305944	0.707067	2.35255	2.04495	2.59136	1.13618	1.83411	1.62606	2.81886	3.83821	Genotype-temperature interaction
WBGene00025999	Protein-coding gene	4.05604	3.47491	3.72372	3.87357	4.41707	3.90568	4.55977	4.21733	4.0763	3.84468	3.49561	2.98729	4.16172	3.21262	2.5436	1.68135	-0.685355	Genotype-temperature interaction
WBGene00026000	Protein-coding gene	5.89932	6.79185	6.91486	5.45853	7.43337	5.54779	6.76688	7.04622	5.89029	6.47695	6.16596	6.53819	6.77591	5.82808	5.22432	4.56888	5.14753	No significant difference
WBGene00026001	Protein-coding gene	5.17803	5.27514	5.54475	4.8466	5.78207	3.61617	4.54392	4.21733	3.51442	4.50781	4.64585	4.61022	4.73822	4.07697	3.74154	3.88607	3.83821	No significant difference
WBGene00026002	Protein-coding gene	3.87547	5.27514	4.94611	3.97666	5.15404	4.21884	6.17077	5.39567	5.75146	5.14014	5.08057	5.18892	5.40564	4.66868	4.43341	3.26632	2.48457	Genotype-temperature interaction
WBGene00026003	Protein-coding gene	5.17803	4.39829	4.94611	5.00133	6.55258	5.16507	5.53992	5.17886	5.23063	4.17185	4.40484	3.83529	5.07029	4.03574	2.9797	3.60735	2.77408	Genotype difference only
WBGene00026004	Protein-coding gene	3.13851	4.84575	5.02628	5.09596	6.03089	4.58921	5.66978	5.94669	4.54837	5.16135	5.60566	5.70975	6.33445	5.57827	4.12856	2.81886	2.48457	Genotype-temperature interaction
WBGene00026005	Protein-coding gene	2.77593	3.14049	3.51726	1.92604	4.50196	2.94875	4.3928	4.61326	4.33156	3.55518	3.34751	3.20141	4.11019	3.54193	2.5436	3.05987	2.122	No significant difference
WBGene00026007	Protein-coding gene	2.53933	4.0241	3.44701	0.929576	-0.546456	-1.13871	1.62856	-0.0305944	1.6723	1.27289	0.459983	1.27613	-1.67117	0.250837	1.91595	1.68135	1.63657	Genotype-temperature interaction
WBGene00026009	Protein-coding gene	7.38643	7.34144	8.0976	6.63438	8.69235	7.48613	7.56604	7.10896	6.50581	7.52889	7.80161	7.84128	8.1943	7.56927	6.68975	4.21741	4.26884	Genotype-temperature interaction
WBGene00026010	Protein-coding gene	4.92278	4.54767	3.90429	4.24797	3.89624	4.476	4.28247	4.49297	4.0763	3.27278	2.89294	3.29763	3.75509	3.70858	2.5436	4.21741	3.40211	No significant difference
WBGene00026011	Protein-coding gene	5.17803	4.49957	4.94611	5.09596	6.31519	4.74393	4.96888	5.64183	5.38889	5.42964	5.19334	4.97279	5.79643	5.36185	4.68495	2.81886	3.40211	Genotype-temperature interaction
WBGene00026012	Protein-coding gene	2.29051	-1.38307	2.98675	3.02557	3.27957	3.38485	3.15259	2.77676	2.29203	3.67803	3.18245	3.38783	3.45811	3.21262	1.91557	2.16678	1.63657	Genotype-temperature interaction
WBGene00026013	Protein-coding gene	3.66902	3.82638	4.46068	3.02557	3.76499	2.32072	2.77199	3.42884	3.37003	3.34872	2.66162	3.62883	3.08371	2.68211	3.31411	3.26632	2.48457	No significant difference
WBGene00026014	Protein-coding gene	3.42801	3.84376	4.34039	3.87357	2.83211	3.2536	1.18703	-0.0305944	0.707067	0.870677	1.59749	2.04387	2.23572	1.38665	0.778062	1.68135	2.122	Genotype-temperature interaction
WBGene00026016	Protein-coding gene	2.29351	2.20189	3.07556	1.92604	-0.627325	0.44625	-0.148576	-0.0305944	0.707067	2.58688	1.59749	3.47272	0.650755	1.38665	-0.543866	-0.640574	1.63657	Temperature difference only
WBGene00026019	Protein-coding gene	4.82656	4.39829	4.86122	3.64225	2.83211	2.76818	0.213995	1.55437	1.44403	2.70718	3.18245	3.62883	2.23572	1.83411	1.62606	3.75174	4.26884	Genotype-temperature interaction
WBGene00026022	Protein-coding gene	3.66902	3.74621	3.51726	1.44061	-0.627325	0.44625	0.213995	-0.0305944	1.44403	3.48959	3.69264	3.38783	2.57675	2.57107	3.31411	4.00328	4.5241	Genotype-temperature interaction
WBGene00026024	Protein-coding gene	0.96858	0.616928	-0.183175	-0.881316	-0.627325	-1.13871	-2.95593	-0.0305944	-0.877895	-0.936678	-1.86195	-0.656568	-1.67117	-1.07278	-0.543866	1.35943	0.899607	Genotype-temperature interaction
WBGene00026026	Protein-coding gene	0.96858	0.616928	-0.183175	-0.881316	-0.627325	-1.13871	-2.95593	-0.0305944	-0.877895	-0.936678	-1.86195	-0.656568	-1.67117	-1.07278	-0.543866	1.35943	0.899607	Genotype-temperature interaction
WBGene00026028	Protein-coding gene	4.05604	3.90233	3.62418	4.16308	3.27957	3.48628	3.38044	3.24479	3.76596	3.70718	3.96498	4.13227	4.51375	2.97161	4.71066	4.56888	5.04257	No significant difference
WBGene00026029	Protein-coding gene	2.55498	3.37182	3.72197	2.82117	2.85214	2.75496	1.23226	-0.0305944	2.63307	2.09895	2.48104	2.13599	2.32924	3.377	3.30124	4.11431	3.18536	Genotype-temperature interaction
WBGene00026034	Protein-coding gene	4.05604	4.28935	3.90429	3.20615	4.32687	3.61617	4.03275	3.8763	3.64567	4.29214	3.49561	4.22608	4.39492	2.57107	2.9797	0.944389	-0.685355	Genotype-temperature interaction
WBGene00026035	Protein-coding gene	5.39484	5.51175	5.17438	4.73339	5.39504	4.74393	5.75488	5.58412	4.79453	4.85774	4.36687	4.68328	5.60495	4.231	3.50053	3.75174	2.77408	No significant difference
WBGene00026036	Protein-coding gene	3.13851	2.09441	1.40179	1.46094	1.6946	1.18322	-2.95593	-0.0305944	-0.667501	-0.231902	-1.86195	0.673822	-1.67117	-2.07278	0.0410964	-0.612829	-0.685355	Additive genotype & temperature difference
WBGene00026039	Protein-coding gene	5.89932	6.13263	6.47504	5.18477	6.55258	5.27068	6.79729	6.56932	6.52298	5.49795	5.55591	5.5431	5.67756	4.6954	4.38687	4.40382	4.17263	Genotype-temperature interaction
WBGene00026041	Protein-coding gene	3.66902	3.90233	3.51726	2.57812	2.18003	1.66864	4.0553	3.66985	3.98009	1.52275	0.459983	1.15079	3.08371	1.38665	0.778062	-0.640574	1.63657	Genotype-temperature interaction
WBGene00026042	Pseudogene	4.21651	4.28935	3.27626	2.57812	0.957638	2.76818	2.47033	3.66985	3.20957	1.76376	2.53037	2.04387	3.28302	4.231	3.94799	2.16678	3.22154	Genotype-temperature interaction
WBGene00026043	Protein-coding gene	3.13851	4.34485	4.86122	4.40409	4.23066	3.90568	4.49528	4.61326	4.47966	4.98219	5.39544	5.23825	4.47857	3.99331	2.9797	1.68135	1.63657	Genotype-temperature interaction
WBGene00026044	Pseudogene	2.29051	-1.38307	1.40179	1.44061	2.83211	1.18322	2.53592	2.29133	1.92946	4.3671	4.44184	4.07135	4.66868	3.94959	3.66559	3.26632	-0.685355	Genotype-temperature interaction
WBGene00026045	Protein-coding gene	5.74994	5.74277	6.25977	6.03755	6.90406	5.36908	6.38616	6.23619	6.17739	6.21814	6.4912	5.99448	6.44257	6.18931	5.65581	3.44689	3.22154	Genotype-temperature interaction
WBGene00026046	Protein-coding gene	2.29051	3.37182	3.27626	2.81912	2.5426	2.03121	0.746094	-0.0305944	1.44403	2.81821	2.78191	2.04387	1.49875	0.734573	1.62606	4.40382	4.6722	Genotype-temperature interaction
WBGene00026047	Protein-coding gene	1.55354	0.938856	1.40179	-0.881316	0.957638	-1.13871	-1.37097	-0.0305944	-0.877895	1.52275	1.30798	1.51336	-1.67117	-0.48782	0.778062	4.21741	3.83821	Genotype-temperature interaction
WBGene00026048	Protein-coding gene	2.29051	-1.38307	2.62418	1.92604	-0.627325	-1.13871	-1.37097	-0.0305944	0.707067	2.31125	2.22552	2.59136	2.41629	1.83411	3.09999	-0.640574	-0.685355	Genotype difference only
WBGene00026049	Protein-coding gene	5.46043	5.21684	6.637	6.29859	7.6063	6.37699	6.91597	6.91192	6.72944	6.39871	6.5	6.60553	7.22061	6.07188	5.48956	2.81886	2.77408	Genotype-temperature interaction
WBGene00026050	Protein-coding gene	1.55354	2.07636	2.13875	2.57812	2.83211	2.94875	-1.37097	1.55437	-0.877895	1.76376	-0.276983	0.66536	2.02927	0.734573	1.62606	-0.640574	-0.685355	Temperature difference only
WBGene00026051	Protein-coding gene	4.72347	4.39829	4.86122	4.90004	6.19285	5.12807	4.98071	4.9236	5.27185	4.72153	4.73797	4.22608	5.79643	4.9159	4.43341	4.40382	4.44393	No significant difference
WBGene00026052	Protein-coding gene	2.77593	3.55944	1.40179	3.02557	2.5426	1.66864	3.34244	2.55437	3.029	1.23325	-1.86195	0.343432	1.91379	0.249146	0.778062	2.16678	1.31464	No significant difference
WBGene00026053	Protein-coding gene	1.55354	1.42428	1.40179	0.703646	-0.627325	-1.13871	2.4753	-0.0305944	0.707067	0.870677	-0.276983	1.15079	-0.0862104	1.38665	-1.54387	-0.640574	-0.685355	No significant difference
WBGene00026054	Protein-coding gene	5.89932	5.12472	5.69947	6.15211	6.42796	6.09969	6.79076	6.4772	5.96759	4.66324	4.2878	4.27417	5.99416	4.72163	4.52222	4.00328	4.26884	Genotype difference only
WBGene00026055	Protein-coding gene	-0.03142	1.78685	1.58236	0.703646	0.957638	1.18322	-0.148576	-0.0305944	-0.877895	-0.351715	-0.139479	1.80286	-0.270075	1.13198	1.3137	-0.640574	-0.685355	No significant difference
WBGene00026057	Protein-coding gene	4.05604	3.14049	3.72372	3.97666	3.6206	2.94875	4.51168	4.82739	4.47966	3.10772	2.89294	3.09832	3.82068	2.01468	2.70406	4.00328	3.40211	No significant difference
WBGene00026058	Protein-coding gene	1.55354	1.42428	2.13875	2.28861	0.957638	1.66864	1.99827	-0.0305944	0.707067	0.38525	1.30798	-1.65657	0.650755	1.38665	0.778062	1.68135	2.77408	No significant difference
WBGene00026061	Protein-coding gene	2.29051	3.26078	2.13875	4.07288	3.46014	2.94875	4.33869	4.49297	3.87699	2.9213	2.99604	3.89802	3.08371	3.59964	3.21102	2.81886	2.122	Genotype-temperature interaction
WBGene00026062	Protein-coding gene	2.29051	3.37182	1.40179	1.92604	-0.627325	1.18322	1.43639	2.29133	0.707067	1.52275	0.459983	-1.65657	-1.67117	-2.07278	-1.54387	-0.640574	-0.685355	Genotype difference only
WBGene00026063	Protein-coding gene	4.3609	4.44982	4.77102	4.24797	5.25532	4.58921	5.20898	5.99177	5.14447	4.08569	3.69264	3.70098	5.09701	3.28477	3.66559	3.75174	3.40211	No significant difference
WBGene00026064	Protein-coding gene	1.55354	-1.38307	3.27626	0.703646	2.18003	1.66864	3.06644	1.55437	1.44403	1.23325	0.459983	0.66536	2.41629	0.734573	0.0410964	-0.640574	0.899607	No significant difference
WBGene00026065	Protein-coding gene	2.29051	-1.38307	-0.183175	0.703646	0.957638	0.44625	0.503501	-0.0305944	-0.877895	-1.93668	0.459983	0.66536	-0.0862104	0.249146	0.0410964	2.16678	2.48457	No significant difference
WBGene00026066	Protein-coding gene	5.52317	5.46242	5.69947	5.38547	6.53255	5.09011	5.80229	5.99177	5.46195	5.88987	5.257	5.2138	6.45295	5.42706	4.75991	4.00328	4.26884	No significant difference
WBGene00026067	Protein-coding gene	5.89932	5.41134	5.54475	5.3475	6.91957	5.01103	6.28486	5.8023	5.72202	4.90881	4.67721	4.88259	6.46325	4.61372	4.68495	4.00328	4.06953	No significant difference
WBGene00026068	Protein-coding gene	2.29051	-1.38307	1.40179	-0.881316	-0.627325	-1.13871	-2.95593	-0.0305944	-0.877895	-0.351715	1.59749	0.66536	-1.67117	-2.07278	-1.54387	2.52935	0.899607	Genotype-temperature interaction
WBGene00026070	Protein-coding gene	-0.03142	0.796252	-0.183175	-0.881316	-0.627325	1.18322	-0.634002	-0.0305944	-0.877895	-0.351715	1.30798	-0.0716051	0.650755	1.09714	1.91557	1.68135	0.899607	No significant difference
WBGene00026072	Protein-coding gene	2.29051	2.86486	1.40179	1.44061	2.18003	2.32072	0.951527	2.29133	2.08558	-0.351715	0.459983	1.15079	1.78826	1.09753	1.91557	4.00328	3.70696	Genotype-temperature interaction
WBGene00026073	Protein-coding gene	4.05604	3.74621	4.57171	4.24797	4.50196	3.2536	4.30146	4.49297	3.87699	2.9213	3.49561	2.98729	3.88342	2.31954	2.5436	2.52935	3.56257	No significant difference
WBGene00026076	Protein-coding gene	-0.03142	-1.38307	1.4095	1.44061	-0.627325	2.03121	-1.37097	-0.0305944	-0.845474	-1.93668	1.30798	-0.0716051	-0.0862104	-2.07278	-1.54387	-0.640574	-0.685355	No significant difference
WBGene00026077	Protein-coding gene	4.92278	4.99197	5.37141	5.86015	6.33846	5.7561	6.01848	5.99177	5.23063	5.24323	5.29793	4.88259	5.78004	4.55657	4.28902	4.40382	3.40211	Genotype-temperature interaction
WBGene00026078	Protein-coding gene	6.1974	5.98325	6.19186	5.52807	6.91957	5.84997	5.98365	6.3788	5.6299	5.93984	6.32293	6.30343	6.6096	6.08204	5.42192	3.26632	2.122	Genotype-temperature interaction
WBGene00026079	Protein-coding gene	2.29051	3.26078	3.51726	3.511	3.76499	4.07074	3.55186	3.13933	3.20957	3.48959	2.99604	3.70098	3.45811	3.94959	4.08549	2.52935	2.77408	No significant difference
WBGene00026080	Protein-coding gene	4.49214	3.26078	4.67481	3.64225	4.98739	4.58921	5.00407	4.61326	4.67669	4.12941	4.40484	3.83529	4.47857	3.41907	3.31411	1.68135	-0.685355	Genotype-temperature interaction
WBGene00026086	Protein-coding gene	5.72258	5.88025	5.51544	6.19031	6.88646	5.70329	6.08479	6.52294	6.23051	7.06117	7.18288	6.9111	6.65739	5.70779	5.30714	5.91446	5.89335	Genotype-temperature interaction
WBGene00026090	Protein-coding gene	1.55354	2.14049	2.62418	1.44061	-0.627325	1.66864	-1.37097	-0.0305944	-0.877895	-1.93668	-1.86195	-0.0716051	-1.67117	-2.07278	0.0410964	0.944389	-0.685355	Genotype-temperature interaction
WBGene00026091	Protein-coding gene	1.55354	2.07636	2.13875	2.28861	1.6946	2.03121	2.08846	2.29133	1.92946	1.52275	2.04495	1.51336	1.49875	1.38665	0.778062	1.68135	3.56257	No significant difference
WBGene00026093	Protein-coding gene	3.42801	3.97448	4.57171	4.54495	5.34996	4.35314	5.51574	6.07793	5.38889	3.99406	4.11533	4.07135	5.27134	4.194	3.21102	1.68135	0.899607	Genotype-temperature interaction
WBGene00026094	Protein-coding gene	2.77593	3.26078	1.40179	1.92604	1.6946	1.66864	3.98658	2.77676	3.20957	1.76376	0.94541	2.04387	2.02927	0.734573	1.26349	0.944389	0.899607	No significant difference
WBGene00026095	Protein-coding gene	2.30984	1.46519	3.27658	1.47848	2.29518	0.474922	2.48146	-0.0305944	2.39579	1.52275	1.59829	1.79347	2.29024	2.15988	2.00101	4.17555	3.95994	No significant difference
WBGene00026100	Protein-coding gene	2.29051	0.20189	1.40179	2.57812	3.07312	2.94875	-0.634002	1.55437	-0.877895	4.10777	4.24658	4.53326	5.07029	4.64146	4.38687	1.68135	1.63657	Additive genotype & temperature difference
WBGene00026102	Protein-coding gene	2.29051	2.31737	1.40179	0.703646	-0.627325	-1.13871	1.99827	-0.0305944	0.707067	0.870677	0.459983	-0.0716051	-1.67117	-2.07278	-1.54387	0.944389	-0.685355	Temperature difference only
WBGene00026104	Protein-coding gene	2.29051	2.70439	2.62418	2.57812	2.18003	2.76818	2.65878	2.29133	2.82254	1.97021	1.30798	2.04387	1.78826	2.45078	1.62606	1.68135	-0.685355	No significant difference
WBGene00026105	Protein-coding gene	1.55354	0.938856	1.40179	0.703646	0.957638	0.44625	-0.634002	1.55437	-0.877895	3.99406	4.44184	4.32071	4.11019	3.80986	4.18405	-0.640574	0.899607	Genotype-temperature interaction
WBGene00026107	Protein-coding gene	7.45059	6.86481	7.13177	7.26609	7.21322	7.72306	7.04639	7.27092	6.77813	11.2659	11.5039	11.4876	11.3124	11.6167	11.6173	11.4712	11.5187	Genotype difference only
WBGene00026108	Protein-coding gene	1.55354	1.78685	1.81682	-0.881316	0.957638	-1.13871	-2.95593	-0.0305944	-0.877895	1.23325	0.94541	1.80286	-0.0862104	0.249146	0.778062	0.944389	0.899607	Temperature difference only
WBGene00026109	Protein-coding gene	6.11833	6.35164	6.71164	5.59442	7.03801	5.78015	6.48078	6.41235	6.30201	6.57508	6.47345	6.57705	6.52358	5.59255	5.35095	4.78569	3.9585	Genotype-temperature interaction
WBGene00026110	Protein-coding gene	5.99095	6.22426	6.50333	5.65784	6.42796	5.73165	6.75315	6.53926	6.11079	5.61022	5.46897	5.05768	6.22969	5.06677	4.38687	5.03185	4.6722	No significant difference
WBGene00026111	Protein-coding gene	6.83894	6.5653	7.0165	6.65007	7.90795	6.54077	6.74624	6.59876	6.26166	6.65951	6.53466	6.32643	7.77798	6.20799	6.09276	4.97414	4.6722	No significant difference
WBGene00026113	Protein-coding gene	1.95918	3.73372	3.24567	1.83489	-0.627325	0.0836795	-1.13464	-0.0305944	-0.877895	2.03856	2.64585	1.59136	1.91379	-0.48782	0.781733	2.8224	3.46272	Genotype-temperature interaction
WBGene00026114	Protein-coding gene	5.80147	5.35839	6.32462	4.8466	6.16709	5.23633	5.76175	5.0138	5.66126	4.21307	4.76741	5.02993	5.58621	3.99331	3.21102	4.00328	3.70696	No significant difference
WBGene00026115	Protein-coding gene	5.01297	5.12472	5.48925	4.24797	5.5625	4.88365	5.01561	5.39567	4.85003	4.12941	4.4779	3.7697	4.63261	3.59964	3.81369	2.16678	2.77408	No significant difference
WBGene00026116	Protein-coding gene	4.05604	4.59421	6.71164	6.0612	6.44949	4.96981	6.11285	6.23619	5.86357	4.69268	4.67721	5.11162	6.38952	4.55657	4.64596	3.44689	2.77408	Genotype-temperature interaction
WBGene00026117	Protein-coding gene	5.99095	5.87432	6.47504	6.25824	6.68556	5.36908	7.24497	7.04622	6.39823	5.75681	5.52176	5.63805	6.46325	5.04616	5.05605	4.40382	4.35904	Genotype-temperature interaction
WBGene00026119	Protein-coding gene	5.32613	5.41134	5.74756	4.47624	5.88047	4.79202	5.32484	5.09869	4.61396	5.00584	5.03287	4.88259	5.93616	4.6954	5.02599	1.68135	3.40211	Genotype-temperature interaction
WBGene00026120	Protein-coding gene	2.29051	2.3677	1.40179	1.44061	0.957638	-1.13871	-1.37097	-0.0305944	-0.877895	0.454112	-0.183873	-1.10177	-1.67117	-2.07278	-1.05844	-0.640574	-0.322785	Temperature difference only
WBGene00026121	Protein-coding gene	4.61244	3.82638	5.59818	4.40409	4.65808	4.14669	3.48701	4.21733	2.29203	3.34872	3.18245	4.07135	2.97268	1.83411	2.36302	0.944389	3.01508	Genotype difference only
WBGene00026122	Protein-coding gene	2.29051	0.20189	-0.183175	0.703646	0.957638	2.94875	-1.37097	-0.0305944	-0.877895	-1.93668	-1.86195	0.66536	-1.67117	1.09714	-1.54387	0.944389	-0.685355	No significant difference
WBGene00026124	Protein-coding gene	2.77593	3.37182	3.72372	2.81912	3.6206	2.56173	3.91443	4.82739	3.37003	3.27278	3.81048	3.20141	3.28302	2.45078	2.70406	1.68135	2.122	No significant difference
WBGene00026125	Protein-coding gene	4.61244	3.47491	4.57171	4.16308	5.63946	4.58921	5.12622	4.61326	4.54837	3.99406	3.75276	4.01586	4.77177	4.231	3.66559	2.81886	3.01508	No significant difference
WBGene00026126	Protein-coding gene	3.13851	3.14049	2.98675	3.20615	2.18003	2.32072	1.13153	-0.0305944	0.707067	1.76376	2.66162	1.15079	2.02927	0.734573	0.778062	2.16678	2.77408	Genotype-temperature interaction
WBGene00026127	Protein-coding gene	5.94586	5.30343	5.92535	5.26843	6.08692	5.49064	5.70585	5.58412	5.69196	3.01752	4.0207	4.40952	5.36225	3.48181	3.74154	3.26632	3.01508	Genotype difference only
WBGene00026129	Protein-coding gene	1.55354	3.37182	1.40179	-0.881316	-0.627325	0.44625	2.08846	1.55437	0.707067	0.38525	0.94541	2.25032	1.49875	1.62766	1.26349	-0.640574	0.899607	Genotype-temperature interaction
WBGene00026130	Protein-coding gene	3.67122	3.26078	3.27626	1.44061	-0.627325	0.44625	-0.634002	-0.0305944	1.44403	-1.93668	-0.276983	-1.65657	-1.67117	-2.07278	-1.54387	-0.640574	-0.685355	Genotype-temperature interaction
WBGene00026133	Protein-coding gene	3.87547	4.49957	4.57171	4.47624	4.58213	3.38485	4.03275	3.8763	3.98009	2.9213	3.26734	3.09832	3.75509	2.68211	2.84845	2.52935	0.899607	No significant difference
WBGene00026134	Protein-coding gene	4.92278	4.76668	4.86122	5.00133	5.52242	4.58921	5.19889	5.32696	5.31193	5.37621	4.67721	4.68328	5.72971	4.40295	3.81369	3.05987	2.77408	Genotype-temperature interaction
WBGene00026135	Protein-coding gene	2.29051	0.938856	1.40179	-0.881316	-0.627325	1.18322	1.43639	-0.0305944	1.44403	1.97021	2.04495	2.86699	2.97268	1.09714	2.15657	-0.640574	1.63657	Genotype difference only
WBGene00026136	Protein-coding gene	2.77593	0.20189	1.40179	1.44061	0.957638	1.66864	2.40162	1.55437	3.20957	3.61791	2.66162	3.89802	2.23572	2.57107	2.70406	-0.640574	1.63657	Genotype-temperature interaction
WBGene00026139	Protein-coding gene	5.39557	4.34529	7.12988	5.09596	5.13053	6.47365	7.67997	7.40094	7.50906	1.76376	-1.86195	-0.0716051	1.78826	-0.146783	0.0410964	2.52935	3.40211	Additive genotype & temperature difference
WBGene00026141	Protein-coding gene	3.13851	3.90233	3.27626	3.76254	3.46014	3.32072	4.575	4.61326	4.1665	2.45564	3.09225	2.73575	3.28302	2.97161	2.70406	1.68135	-0.685355	Genotype-temperature interaction
WBGene00026143	Protein-coding gene	5.01297	5.38511	5.54475	5.18477	5.67646	4.69418	5.76175	5.09869	5.14447	5.92751	5.17148	5.72714	5.89107	4.49707	4.18405	3.44689	2.122	Genotype-temperature interaction
WBGene00026144	Protein-coding gene	4.36133	4.54932	5.17438	4.07288	5.20557	4.41588	4.50441	4.49297	3.64845	3.42087	3.49561	4.3658	4.63261	2.45078	2.84845	3.50842	2.15863	No significant difference
WBGene00026145	Protein-coding gene	5.85122	5.75648	6.29256	6.4496	7.17358	6.00084	7.03937	6.83977	6.45915	6.10219	5.77468	5.64767	6.97629	5.53455	5.05605	4.59192	4.35904	Genotype-temperature interaction
WBGene00026147	Protein-coding gene	2.77593	3.26078	1.40179	3.20615	4.01653	1.66864	3.78554	3.66985	3.51442	3.19261	3.56432	1.80286	2.97268	2.57107	2.15657	0.944389	2.48457	No significant difference
WBGene00026148	Protein-coding gene	3.66902	3.14049	3.27626	3.20615	2.18003	3.99057	4.66612	4.49297	4.47966	0.38525	1.83849	1.15079	2.02927	2.57107	3.09999	2.16678	2.122	Temperature difference only
WBGene00026150	Protein-coding gene	2.77593	3.20189	3.72372	2.28861	2.83211	2.94875	-1.37097	-0.0305944	0.707067	1.52275	2.22552	2.04387	1.78826	2.68211	2.15657	2.16678	0.899607	Genotype-temperature interaction
WBGene00026152	Protein-coding gene	4.72347	2.52382	4.06475	4.40409	4.79894	4.07074	4.52789	5.17886	3.98009	0.38525	1.83849	2.59136	3.88342	2.31954	1.26349	-0.640574	-0.685355	Genotype-temperature interaction
WBGene00026153	Protein-coding gene	1.55354	2.07636	3.51726	2.81912	2.5426	3.10921	3.02135	3.42884	2.58154	3.19261	3.09225	3.20141	3.08371	0.734573	2.15657	2.16678	-0.685355	Genotype-temperature interaction
WBGene00026154	Protein-coding gene	6.62679	4.92071	7.0165	6.65007	7.29749	7.19668	5.77539	5.75077	4.79453	7.37394	7.50656	7.48554	8.30468	8.33767	8.3464	6.22979	6.02889	Additive genotype & temperature difference
WBGene00026155	Protein-coding gene	5.32613	4.68302	4.94611	4.73339	6.03089	5.05111	5.52385	6.15923	4.47966	5.18226	5.14928	5.44146	6.07702	4.58543	4.75991	3.26632	3.01508	Genotype-temperature interaction
WBGene00026156	Protein-coding gene	2.29051	2.31737	1.40179	0.703646	2.18003	1.18322	2.17335	2.29133	1.92946	0.870677	2.04495	2.86699	1.49875	1.83411	-1.54387	-0.640574	0.899607	No significant difference
WBGene00026157	Protein-coding gene	4.21651	3.74621	4.46068	4.16308	4.92726	4.21884	5.27769	5.46126	5.09938	4.77757	5.05692	3.7697	4.89868	4.15604	3.94799	3.26632	1.63657	Genotype-temperature interaction
WBGene00026158	Protein-coding gene	2.77593	0.938856	1.40179	2.28861	0.957638	2.56173	1.292	1.55437	1.44403	1.23325	1.59749	1.15079	1.49875	0.734573	0.0410964	1.68135	0.899607	No significant difference
WBGene00026161	Protein-coding gene	7.63392	8.03865	7.77436	7.30356	7.02312	8.08641	6.41098	6.89052	4.1665	3.88605	3.18245	3.95814	2.17013	2.79104	4.20209	5.34724	5.43916	Genotype-temperature interaction
WBGene00026165	Protein-coding gene	3.87547	4.25046	3.51726	1.44061	-0.627325	0.501745	-0.504234	-0.0305944	0.707067	1.55849	1.59749	2.50605	1.13618	1.38665	0.778062	-0.640574	0.899607	Genotype-temperature interaction
WBGene00026169	Protein-coding gene	2.29051	3.37182	4.34039	4.16308	4.86453	3.71927	4.3928	4.49297	4.54837	4.0406	3.69264	2.73575	4.47857	4.03574	2.5436	2.52935	-0.685355	Genotype-temperature interaction
WBGene00026170	Protein-coding gene	2.29051	1.42428	2.13875	2.57812	2.83211	3.50514	-2.95593	-0.0305944	-0.877895	2.15079	2.38598	3.20141	2.97268	1.83411	2.36302	-0.640574	-0.685355	Temperature difference only
WBGene00026173	Protein-coding gene	2.77593	2.31737	4.20914	2.81912	3.07312	3.50514	-0.148576	-0.0305944	0.707067	1.76376	1.83849	1.51336	-0.0862104	1.09714	-1.54387	0.944389	-0.685355	Genotype-temperature interaction
WBGene00026175	Protein-coding gene	5.4006	5.54452	4.61611	5.32136	4.61827	3.63429	4.55075	4.67041	4.19054	2.95677	3.41453	3.97629	3.69773	2.26341	2.67351	5.68754	5.46154	Genotype-temperature interaction
WBGene00026177	Protein-coding gene	4.3609	4.04319	4.57171	4.73339	5.67646	4.14669	4.87062	5.25481	4.85003	4.98219	5.41418	4.78638	4.43735	4.49707	4.18405	0.944389	1.63657	Genotype-temperature interaction
WBGene00026178	Protein-coding gene	6.56849	6.58847	7.03599	6.68093	6.739	6.06096	7.34432	7.26403	7.24623	5.5947	5.58927	5.33212	6.20534	4.52713	4.38687	3.05987	3.83821	Genotype-temperature interaction
WBGene00026179	Protein-coding gene	5.09786	5.65035	6.12061	6.50239	6.93492	5.6557	7.28128	7.37029	6.55673	4.98219	5.14928	5.28595	5.97988	4.64146	4.4785	0.944389	0.899607	Genotype-temperature interaction
WBGene00026180	Protein-coding gene	4.3609	3.74621	4.94611	3.36661	4.12756	4.28755	4.6514	3.66985	3.64567	3.42087	3.42346	2.98729	4.63261	3.35348	2.84845	1.68135	1.63657	No significant difference
WBGene00026181	Protein-coding gene	3.42801	4.39829	4.57171	3.87357	4.12756	3.71927	5.5871	6.07793	5.09938	5.18226	5.03287	4.75282	5.12324	5.00403	4.86552	5.42552	5.24538	Additive genotype & temperature difference
WBGene00026182	Protein-coding gene	3.13851	3.14049	3.27626	3.02557	4.12756	3.50514	4.57545	4.21733	3.98009	3.19261	3.42346	3.38783	4.70387	3.35348	2.84845	2.16678	1.63657	Genotype-temperature interaction
WBGene00026183	Protein-coding gene	4.21651	4.28935	4.94611	4.67327	6.03089	3.71927	5.01561	5.0138	4.1665	5.07455	5.08057	4.81917	5.96545	4.79758	4.18405	2.81886	2.122	Genotype-temperature interaction
WBGene00026184	Protein-coding gene	3.66902	4.72545	3.72372	3.64225	3.46014	2.56173	4.0553	4.36172	2.82254	2.31125	2.89294	3.47272	3.18681	1.62766	1.91557	2.52935	2.77408	No significant difference
WBGene00026185	Protein-coding gene	1.55354	2.70439	2.13875	2.28861	2.83211	1.18322	3.61393	3.8763	4.1665	2.15079	3.86598	2.98729	2.72114	2.7852	0.778062	1.68135	2.77408	Temperature difference only
WBGene00026186	Protein-coding gene	2.29051	2.86486	4.20914	3.511	3.89624	3.71927	3.70228	2.77676	3.51442	1.76376	3.09225	3.09832	3.82068	2.17515	1.91557	2.16678	1.63657	No significant difference
WBGene00026187	Protein-coding gene	3.66902	3.00925	3.90429	3.87357	4.01653	3.10921	3.06644	3.42884	0.707067	2.81821	2.89294	2.59136	3.45811	2.57107	2.15657	0.944389	3.22154	No significant difference
WBGene00026188	Protein-coding gene	2.29051	2.52382	1.40179	3.36661	2.5426	2.03121	3.06644	3.13933	2.58154	0.38525	2.04495	2.04387	2.97268	2.17515	0.778062	0.944389	0.899607	No significant difference
WBGene00026189	Protein-coding gene	1.55354	2.07636	2.13875	1.92604	2.83211	2.03121	2.40162	2.29133	1.92946	-0.351715	2.04495	1.80286	1.49875	0.734573	0.778062	0.944389	0.899607	No significant difference
WBGene00026190	Protein-coding gene	1.55354	3.00925	3.27626	2.28861	3.6206	3.2536	4.03275	3.66985	3.87699	3.73575	3.62991	3.89802	3.75509	2.17515	2.70406	0.944389	1.63657	Genotype-temperature interaction
WBGene00026191	Protein-coding gene	5.09786	4.76668	6.44618	5.04942	5.52242	4.74393	4.73756	5.09869	4.33156	6.86098	6.23081	6.60553	5.27134	4.15604	4.4785	2.52935	-0.685355	Genotype-temperature interaction
WBGene00026193	Protein-coding gene	1.55354	0.20189	-0.183175	0.703646	1.6946	1.66864	0.503501	-0.0305944	0.707067	0.38525	0.94541	-0.0716051	0.650755	1.38665	1.26349	2.52935	2.77408	No significant difference
WBGene00026194	Protein-coding gene	2.29051	2.07636	2.13875	2.81912	2.83211	2.03121	3.5198	3.13933	3.76596	2.45564	3.09225	2.86699	3.37322	2.17515	2.84845	-0.640574	-0.685355	Genotype-temperature interaction
WBGene00026195	Protein-coding gene	4.05604	4.80675	5.54475	5.26843	5.71253	4.83857	4.70941	4.36172	4.33156	5.20287	4.76741	5.0849	5.65974	4.86973	4.75991	4.11431	2.122	No significant difference
WBGene00026196	Protein-coding gene	6.34362	6.67762	6.78261	6.65007	7.45482	6.21002	7.54491	7.5163	6.99862	6.05768	5.83154	5.76128	7.15219	5.84011	5.1976	5.54925	4.8065	No significant difference
WBGene00026197	Protein-coding gene	1.55354	0.737745	1.40179	1.61677	-0.627325	0.44625	-1.16792	-0.0305944	0.772656	1.48403	0.0121539	1.51336	1.53493	-0.269326	0.961104	5.29536	4.13685	Genotype-temperature interaction
WBGene00026198	Protein-coding gene	5.58329	5.02632	5.30868	5.09596	5.97259	4.21884	6.16041	6.30926	5.46195	4.90881	4.64585	4.68328	5.67756	4.33661	4.07084	2.81886	0.899607	Genotype-temperature interaction
WBGene00026199	Protein-coding gene	4.72347	4.84575	5.59818	5.65784	5.91183	4.28755	5.40601	5.39567	4.47966	4.95814	4.76741	5.02993	5.62345	4.03574	3.41033	3.88299	3.70696	No significant difference
WBGene00026200	Protein-coding gene	4.82656	5.46242	5.69947	5.52807	6.4061	5.33702	5.43209	6.11915	5.00475	5.99996	5.39544	5.48298	6.14261	5.14639	4.83117	2.52935	3.56257	Genotype-temperature interaction
WBGene00026201	Protein-coding gene	2.29051	0.20189	2.62418	1.92604	2.18003	3.2536	1.56763	-0.0305944	1.92946	3.34872	2.99604	3.62883	2.41629	3.28477	3.09999	-0.640574	-0.685355	Genotype-temperature interaction
WBGene00026205	Protein-coding gene	3.42801	3.14049	4.34039	3.64225	3.76499	4.07074	4.1421	3.66985	4.73681	2.45564	1.30798	3.20141	2.57675	2.7852	0.778062	2.81886	1.63657	Genotype difference only
WBGene00026206	Protein-coding gene	1.55354	1.78685	1.40179	2.28861	2.5426	2.03121	2.53592	1.55437	1.44403	3.48959	3.09225	3.38783	3.28302	2.97161	3.58542	0.944389	-0.685355	Genotype-temperature interaction
WBGene00026208	Protein-coding gene	4.61244	4.10878	5.92535	6.50239	7.22442	5.84997	6.9939	7.12928	6.98629	5.37621	5.41418	5.18892	6.38952	4.40295	4.4785	-0.640574	1.63657	Genotype-temperature interaction
WBGene00026209	Protein-coding gene	5.09786	4.72545	6.44618	6.43157	7.6991	5.62947	7.18745	7.45322	6.71456	5.41205	5.03287	5.65632	6.84058	5.22184	4.89908	2.16678	2.48457	Genotype-temperature interaction
WBGene00026210	Protein-coding gene	4.27103	4.82041	4.67969	4.75062	5.7948	4.73233	5.44305	5.17886	5.1713	5.04459	5.34971	5.50778	6.25406	5.15337	4.44429	4.19288	3.92345	Genotype-temperature interaction
WBGene00026211	Protein-coding gene	2.29051	3.14049	2.98675	1.92604	2.5426	0.44625	3.06644	3.13933	1.92946	3.84468	3.91941	3.62883	2.85239	2.57107	2.36302	3.05987	2.48457	No significant difference
WBGene00026212	Protein-coding gene	0.361524	1.5841	1.40179	-0.881316	0.957638	-1.13871	-1.37097	-0.0305944	-0.877895	-1.93668	-1.86195	0.66536	-0.040527	-2.07278	0.0410964	2.30388	2.122	Genotype-temperature interaction
WBGene00026216	Protein-coding gene	2.77593	2.31737	3.72372	3.76254	3.27957	2.03121	2.59866	1.55437	0.707067	2.31125	2.22552	1.51336	2.97268	2.17515	1.62606	2.16678	-0.685355	No significant difference
WBGene00026217	Protein-coding gene	3.87547	2.70439	5.17438	3.97666	5.30341	4.88365	3.02135	2.77676	2.58154	2.58688	2.22552	2.59136	2.97268	1.62766	2.84845	-0.640574	-0.685355	Additive genotype & temperature difference
WBGene00026218	Protein-coding gene	6.62679	7.07226	6.75934	6.51956	7.91571	6.46862	7.51879	7.50079	7.01085	7.16398	6.84886	6.95446	7.8465	6.48564	6.42768	4.31362	3.56257	Genotype-temperature interaction
WBGene00026220	Protein-coding gene	3.13851	3.66132	3.51726	3.76254	4.41707	3.50514	3.41911	3.66985	3.37003	3.99406	2.89294	2.59136	4.25956	3.28477	2.36302	3.50238	3.83821	No significant difference
WBGene00026228	Protein-coding gene	2.77593	3.66132	4.57171	2.57812	1.6946	1.18322	3.96293	3.42884	3.51442	3.01752	4.06879	3.7697	1.78826	0.734573	1.26349	0.944389	3.01508	Temperature difference only
WBGene00026231	Protein-coding gene	3.42801	4.76668	3.51726	2.28861	3.46014	2.56173	4.28247	4.72429	2.58154	1.97021	2.66162	2.86699	2.85239	1.62766	2.15657	2.16678	2.77408	No significant difference
WBGene00026235	Protein-coding gene	2.77593	0.20189	1.40179	0.703646	2.83211	3.2536	-1.37097	-0.0305944	-0.877895	-1.93668	0.459983	-1.65657	1.49875	3.0565	3.21102	0.944389	-0.685355	Genotype-temperature interaction
WBGene00026237	Protein-coding gene	6.47637	6.59992	6.35598	6.48501	7.09377	5.98023	6.9939	7.14931	6.53996	6.52685	6.58514	6.67882	7.49625	6.75694	6.33265	6.01764	6.02889	No significant difference
WBGene00026238	Protein-coding gene	2.29051	2.70439	-0.183175	-0.881316	1.6946	2.03121	0.503501	-0.0305944	2.29203	1.52275	0.94541	1.80286	0.650755	1.09714	1.62606	4.40382	3.40211	Genotype-temperature interaction
WBGene00026239	Protein-coding gene	8.19258	8.26467	8.50682	7.58221	7.4968	7.55825	6.85307	6.8149	6.37949	-0.351715	0.459983	1.51336	-0.0862104	1.09714	0.778062	0.944389	0.899607	Additive genotype & temperature difference
WBGene00026240	Protein-coding gene	1.55354	0.20189	2.13875	1.44061	0.957638	2.32889	0.503501	-0.0305944	1.44403	1.23325	1.83849	1.51336	2.23572	2.17515	2.15657	-0.640574	-0.685355	No significant difference
WBGene00026242	Protein-coding gene	6.03467	5.79684	6.00665	5.18477	5.25532	4.88365	5.29339	5.39567	5.09938	4.57112	4.20414	4.53326	4.66868	3.80986	3.8824	3.75174	4.17263	Genotype difference only
WBGene00026243	Protein-coding gene	1.96858	0.20189	-0.183175	-0.881316	0.957638	-1.13871	-0.634002	-0.0305944	-0.877895	-1.93668	1.94541	1.15079	-1.67117	-2.07278	0.778062	0.944389	2.77408	No significant difference
WBGene00026245	Protein-coding gene	3.13851	2.86486	2.62418	3.36661	0.957638	2.56173	2.71649	2.77676	2.29203	3.99406	2.99604	3.7697	1.78826	2.88141	3.21102	4.97414	4.92935	No significant difference
WBGene00026250	Protein-coding gene	3.13851	4.10878	3.90429	4.07288	4.79894	3.50514	4.00985	5.0138	3.64567	4.21307	3.62991	2.98729	4.51865	3.85796	2.70406	1.68135	2.77408	No significant difference
WBGene00026251	Protein-coding gene	1.55354	0.20189	-0.183175	0.703646	-0.627325	1.18322	-2.95593	-0.0305944	-0.877895	-0.351715	-1.86195	-1.65657	-0.0862104	-2.07278	-1.54387	2.81886	-0.685355	Genotype-temperature interaction
WBGene00026252	Protein-coding gene	5.85122	5.17218	5.83919	5.65784	5.88047	5.12807	5.48858	5.90014	5.32731	5.3037	5.21633	5.59136	5.86021	5.02525	4.38687	5.33671	4.86484	No significant difference
WBGene00026253	Protein-coding gene	6.41152	5.91155	6.22622	5.96417	7.68101	6.06096	6.87854	6.93519	6.17739	6.50211	6.16596	6.47786	7.12649	5.95512	5.61601	3.75174	2.122	Genotype-temperature interaction
WBGene00026254	Protein-coding gene	1.55354	-1.38307	1.40179	-0.881316	1.6946	-1.13871	-0.148576	-0.0305944	-0.877895	1.52275	0.459983	0.66536	1.49875	0.249146	1.62606	2.52935	3.70696	No significant difference
WBGene00026255	Protein-coding gene	4.72347	4.6393	5.17438	5.00133	5.67646	4.69418	5.93585	6.07793	5.46195	4.80479	4.4779	4.3658	5.90626	4.61372	3.8824	2.52935	2.48457	Genotype-temperature interaction
WBGene00026257	Protein-coding gene	-0.013718	0.970113	-0.183175	0.703646	-0.627325	-1.13871	-0.148576	-0.0305944	-0.877895	1.23325	0.462256	-0.0668633	-1.67117	-0.48782	-1.54387	2.16678	2.1405	Genotype-temperature interaction
WBGene00026259	Protein-coding gene	1.55354	2.86486	1.40179	-0.881316	-0.627325	-1.13871	-2.95593	-0.0305944	-0.877895	-0.351715	-1.86195	1.15079	-0.0862104	-2.07278	0.0410964	-0.640574	0.899607	Genotype-temperature interaction
WBGene00026261	Protein-coding gene	4.3609	4.44982	4.20914	4.61054	4.58213	4.41588	5.92365	5.8023	5.31193	2.9213	2.99604	3.62883	4.51865	2.68211	2.15657	3.05987	-0.685355	Genotype-temperature interaction
WBGene00026262	Protein-coding gene	4.36831	4.63951	4.06475	4.47624	4.79894	4.21884	5.19069	4.9236	4.25139	4.74982	4.95823	4.78638	4.77177	3.80986	3.61264	2.16678	3.25414	Genotype-temperature interaction
WBGene00026264	Protein-coding gene	2.29051	0.938856	1.40179	1.44061	-0.627325	-1.13871	2.77234	4.05687	0.707067	0.38525	-0.276983	1.15079	0.650755	-2.07278	-1.54387	2.16678	0.899607	Temperature difference only
WBGene00026267	Protein-coding gene	5.32613	5.96566	6.12061	5.26843	6.7214	5.30423	5.96591	6.15923	5.86357	6.74632	6.19875	6.45717	6.27719	5.94403	5.02599	2.16678	3.56257	Genotype-temperature interaction
WBGene00026268	Protein-coding gene	2.77593	1.42428	2.98675	3.36661	3.89624	3.10921	-2.87501	-0.0305944	-0.877895	3.01752	2.78191	1.80286	2.57675	2.31954	2.36302	2.52935	3.83821	Genotype-temperature interaction
WBGene00026269	Protein-coding gene	1.55354	2.07636	2.98675	0.703646	2.18003	1.66864	-0.148576	1.55437	-0.877895	1.97021	2.04495	2.59136	-0.0862104	0.249146	0.0410964	0.944389	0.899607	Temperature difference only
WBGene00026270	Protein-coding gene	4.61244	4.39829	3.72372	3.02557	4.50196	3.61617	4.1421	3.13933	3.64567	2.45564	3.75276	2.98729	3.28302	2.31954	1.62606	3.05987	-0.685355	No significant difference
WBGene00026271	Protein-coding gene	5.09786	3.66132	5.17438	5.59442	5.43876	5.27068	5.27769	5.46126	4.85003	3.42087	2.66162	3.20141	4.63261	3.59964	3.50053	2.52935	2.77408	Genotype difference only
WBGene00026272	Protein-coding gene	4.49214	4.17152	6.32462	5.93886	7.24919	5.7561	7.0871	6.71087	6.74416	6.01169	5.46897	5.72714	6.91754	5.06677	5.3265	1.68135	2.122	Genotype-temperature interaction
WBGene00026273	Protein-coding gene	1.55354	0.938856	1.40179	2.57812	2.5426	2.03121	3.58323	3.66985	3.98009	1.52275	2.66162	1.51336	2.02927	-0.48782	2.15657	0.944389	-0.685355	Genotype-temperature interaction
WBGene00026274	Protein-coding gene	2.93205	3.08363	2.13875	2.81912	2.83211	2.03121	2.82543	3.13933	2.29203	1.38525	-0.276983	0.928395	0.650755	-2.07278	-0.543866	2.16678	-0.685355	Genotype difference only
WBGene00026276	Protein-coding gene	5.09786	5.43711	5.64971	4.95157	6.14086	4.74393	5.55582	5.8023	5.46195	5.35794	5.33773	5.39871	6.25364	4.893	4.79598	3.26632	3.40211	Genotype-temperature interaction
WBGene00026277	Protein-coding gene	3.66902	4.17152	4.20914	4.54495	5.15404	3.61617	4.66612	4.49297	4.1665	3.67803	3.86598	4.57225	4.66868	3.70858	3.74154	0.944389	1.63657	Genotype-temperature interaction
WBGene00026278	Protein-coding gene	4.05604	4.88371	3.90429	3.97666	5.30341	4.53371	5.15781	5.25481	4.33156	5.44703	5.05692	5.2138	5.62345	4.52713	4.60588	-0.640574	2.48457	Genotype-temperature interaction
WBGene00026280	Protein-coding gene	1.55354	0.20189	-0.183175	1.44061	-0.627325	-1.13871	-0.148576	-0.0305944	-0.877895	0.38525	1.59749	1.51336	-1.67117	-0.48782	-1.54387	-0.640574	-0.685355	No significant difference
WBGene00026283	Protein-coding gene	4.21651	4.54767	4.57171	3.36661	4.50196	2.03121	4.95696	5.46126	3.87699	3.19261	3.09225	2.98729	3.53828	2.57107	2.5436	1.68135	-0.685355	Genotype-temperature interaction
WBGene00026284	Protein-coding gene	6.78876	6.62255	6.19186	6.61853	6.79053	6.22761	7.33294	7.42062	6.82946	5.09675	5.60566	5.52334	6.88725	5.47411	5.08549	5.03185	4.8065	No significant difference
WBGene00026285	Protein-coding gene	6.44431	6.55357	6.637	6.33785	7.17358	6.15591	6.90671	6.93519	6.41673	6.05768	5.97726	6.16036	6.22969	5.00403	4.79598	4.11431	4.17263	Genotype-temperature interaction
WBGene00026286	Protein-coding gene	1.55354	2.31737	2.13875	1.44061	-0.627325	1.18322	2.82543	3.13933	2.58154	-0.351715	2.22552	1.66536	-1.67117	-0.48782	0.0410964	-0.640574	0.899607	Temperature difference only
WBGene00026291	Protein-coding gene	4.21651	2.86486	4.94611	5.45853	6.05918	5.60275	2.65878	-0.0305944	1.44403	3.73575	3.86598	3.47272	3.94354	4.64146	3.94799	-0.640574	1.63657	Additive genotype & temperature difference
WBGene00026293	Protein-coding gene	3.13851	3.37182	4.06475	3.64225	4.01653	4.21884	-0.634002	1.55437	-0.877895	3.79124	3.18245	3.55289	4.05675	3.99331	4.96393	1.79239	0.899607	Temperature difference only
WBGene00026298	Protein-coding gene	4.52755	3.82638	4.46068	3.64225	4.42434	3.99057	4.10392	4.61326	3.64567	3.01752	3.09225	3.70098	3.94354	2.88141	3.00457	0.944389	0.899607	Genotype-temperature interaction
WBGene00026300	Protein-coding gene	1.55354	3.26078	2.13875	1.92604	0.957638	0.44625	-0.148576	-0.0305944	-0.877895	3.19261	3.18245	3.38783	2.41629	3.35348	2.70406	-0.640574	1.63657	Additive genotype & temperature difference
WBGene00026302	Protein-coding gene	3.42801	3.26078	4.34039	2.57812	3.46014	3.50514	4.44495	4.21733	5.14447	2.31125	2.66162	2.73575	4.35119	2.31954	2.5436	3.05987	-0.685355	Genotype-temperature interaction
WBGene00026303	Protein-coding gene	4.82408	4.52612	3.96947	5.18637	4.65808	5.65982	6.48613	6.74464	7.09029	6.37144	6.88086	7.02122	7.03121	6.70214	6.86314	4.79518	3.42904	Genotype-temperature interaction
WBGene00026304	Protein-coding gene	3.13851	1.42428	3.27626	2.28861	1.6946	0.44625	2.17335	2.29133	1.44403	1.23325	2.53037	2.25032	2.23572	1.09714	1.26349	1.68135	-0.685355	No significant difference
WBGene00026305	Protein-coding gene	4.3609	5.05987	3.90429	4.97666	5.15404	3.10921	5.20898	4.49297	4.61396	3.27278	3.26734	3.09832	3.82068	2.17515	1.62606	1.68135	3.01508	Genotype difference only
WBGene00026306	Protein-coding gene	5.99095	6.28226	7.07421	6.79816	7.45482	5.89471	6.90363	7.16908	6.52298	6.2482	6.28271	6.40347	7.40297	5.91021	5.6753	3.75174	3.56257	Genotype-temperature interaction
WBGene00026307	Protein-coding gene	-0.03142	0.567681	-0.183175	0.703646	-0.627325	-1.13871	-2.95593	0.969406	-0.14093	1.52275	2.78191	2.4353	1.13618	-0.48782	0.778062	-0.640574	0.314645	No significant difference
WBGene00026308	Protein-coding gene	4.3609	5.09266	5.17438	5.04942	5.78207	4.14669	4.81886	4.9236	4.33156	5.62556	5.17148	5.23825	5.90626	4.84608	4.64596	1.68135	2.122	Genotype-temperature interaction
WBGene00026313	Protein-coding gene	2.77593	0.938856	3.90429	3.36661	3.46014	0.44625	-0.148576	2.77676	1.44403	2.58688	2.99604	2.59136	3.28302	3.0565	3.21102	-0.640574	0.899607	No significant difference
WBGene00026314	Protein-coding gene	1.55354	2.07636	-0.183175	3.02557	1.6946	2.32072	2.08846	1.55437	1.92946	1.52275	1.59749	-0.0716051	1.49875	0.249146	0.0410964	2.52935	-0.685355	No significant difference
WBGene00026317	Protein-coding gene	1.55354	-1.38307	-0.183175	-0.881316	-0.627325	-1.13871	-2.95593	-0.0305944	-0.877895	2.45564	2.04495	2.25032	0.650755	-0.48782	0.0410964	0.944389	0.899607	No significant difference
WBGene00026318	Protein-coding gene	3.87547	4.34485	4.86122	3.76254	5.1006	3.50514	5.02706	4.21733	5.00475	4.47271	4.11533	4.17632	4.83662	3.76011	3.81369	2.81886	2.48457	Genotype-temperature interaction
WBGene00026319	Protein-coding gene	4.21651	4.04319	4.57171	3.511	5.0451	3.50514	4.93281	4.49297	4.54837	5.18226	4.87952	5.02993	4.95818	4.231	3.8824	2.16678	1.63657	Genotype-temperature interaction
WBGene00026320	Protein-coding gene	7.00017	7.32083	7.11145	6.08447	6.4061	6.7861	4.84497	5.09869	3.51442	4.0406	3.75276	4.27417	2.97268	3.59964	4.07084	4.00328	4.60005	Genotype-temperature interaction
WBGene00026322	Protein-coding gene	1.55354	1.78685	1.40179	0.703646	0.957638	-1.13871	0.213995	-0.0305944	-0.877895	0.38525	-1.86195	1.15079	0.650755	-2.07278	0.0410964	1.68135	0.899607	No significant difference
WBGene00026323	Protein-coding gene	2.77593	2.52382	1.40179	1.44061	1.6946	2.32072	2.87696	2.77676	3.029	1.52275	1.59749	1.80286	2.41629	1.38665	0.0410964	1.68135	1.63657	No significant difference
WBGene00026324	Protein-coding gene	2.77593	2.86486	3.90429	3.97666	4.01653	3.2536	4.6215	5.17886	4.0763	2.15079	2.22552	1.80286	2.72114	1.83411	1.91557	2.52935	-0.685355	Genotype-temperature interaction
WBGene00026327	Protein-coding gene	1.55354	2.70439	3.51726	2.57812	3.46014	2.03121	3.38392	3.66985	2.58154	2.31125	3.09225	2.86699	2.57675	1.09714	2.5436	-0.640574	2.122	No significant difference
WBGene00026328	Protein-coding gene	4.21651	5.02632	4.86122	5.30851	5.91183	4.96981	5.32484	5.09869	4.95499	5.00584	4.93247	5.2623	5.64171	4.61372	3.8824	2.52935	2.122	Genotype-temperature interaction
WBGene00026331	Protein-coding gene	5.6965	6.19436	6.55829	5.3475	7.06616	5.20114	5.7889	5.46126	5.49714	7.14281	6.91613	6.70538	6.56245	6.17039	5.63604	4.00328	3.83821	Genotype-temperature interaction
WBGene00026332	Protein-coding gene	6.41152	6.46868	6.80551	6.25824	7.71697	6.17417	6.64955	6.53926	6.58971	6.22823	6.29287	6.46755	7.0937	5.57827	5.17038	5.08735	3.83821	No significant difference
WBGene00026334	Protein-coding gene	2.29051	0.938856	2.13875	2.57812	3.07312	1.66864	-0.148576	-0.0305944	-0.877895	2.45564	2.04495	2.4309	1.13618	1.38665	1.26349	2.16678	2.122	Genotype-temperature interaction
WBGene00026335	Protein-coding gene	5.6965	6.35164	5.88291	5.45853	5.63946	5.01103	5.44921	5.58412	5.35092	6.15608	6.03892	6.00877	5.17432	4.30226	4.28902	3.60735	3.22154	Genotype-temperature interaction
WBGene00026336	Protein-coding gene	5.46043	5.29669	4.46068	4.67327	5.0451	4.83857	5.2479	5.0138	4.73681	4.08569	4.44184	4.22608	5.04307	4.30226	3.58542	4.21741	3.40211	No significant difference
WBGene00026339	Protein-coding gene	6.1974	3.74621	4.94611	6.25824	6.8073	7.16963	5.88012	5.94669	2.29203	3.48959	3.56432	3.55289	5.24769	4.15604	5.17038	4.00328	4.5241	Additive genotype & temperature difference
WBGene00026340	Protein-coding gene	3.42801	3.26078	4.06475	3.20615	3.27957	3.71927	1.68793	1.55437	1.44403	5.02911	5.55591	5.35466	4.30611	5.34507	5.71352	6.01764	6.51432	Genotype-temperature interaction
WBGene00026341	Protein-coding gene	2.29051	2.78303	4.34039	4.14547	5.20557	3.99057	4.68069	4.21733	4.54837	1.97021	3.1657	3.20141	4.89868	3.48181	3.09999	1.68135	1.63657	Genotype-temperature interaction
WBGene00026342	Protein-coding gene	2.77593	3.37182	3.27626	3.36661	3.46014	2.03121	3.15259	3.8763	3.76596	2.81821	2.53037	2.25032	2.02927	2.01468	1.26349	2.81886	1.63657	No significant difference
WBGene00026343	Protein-coding gene	3.66902	3.66132	4.86122	5.18477	5.34996	4.28755	5.03842	5.64183	4.85003	4.98219	4.73797	4.57225	5.65974	3.94959	4.01072	2.16678	1.63657	Genotype-temperature interaction
WBGene00026344	Protein-coding gene	4.40845	4.18525	5.43153	5.38547	5.88047	4.41588	5.73695	5.96521	5.27185	4.53906	4.51309	5.23825	4.91223	3.94959	2.9797	2.81886	2.48457	Genotype-temperature interaction
WBGene00026345	Protein-coding gene	3.87547	0.20189	4.06475	4.24797	4.50196	4.07074	3.70228	2.77676	4.25139	3.27278	2.53037	2.4309	4.39492	2.97161	2.9797	3.26632	1.63657	No significant difference
WBGene00026347	Protein-coding gene	4.05604	3.90233	3.27626	3.64225	5.14475	2.94875	5.24864	4.9236	4.67669	3.27278	3.69264	3.20141	4.63261	2.7852	2.9797	2.81886	2.122	No significant difference
WBGene00026348	Protein-coding gene	5.58329	5.65035	6.9767	5.56163	6.3839	5.62947	5.95995	5.99177	5.49714	6.55116	6.40952	6.5961	6.21757	5.2401	4.56466	4.31362	3.9585	Genotype-temperature interaction
WBGene00026350	Protein-coding gene	2.78558	1.47325	2.13875	2.28981	1.71447	2.03121	1.15533	1.55793	-0.864443	1.76376	1.59783	2.07802	1.49875	1.83513	2.15818	2.53482	1.63657	No significant difference
WBGene00026351	Protein-coding gene	4.3609	4.95678	5.17438	-0.881316	0.957638	-1.13871	-1.37097	-0.0305944	-0.877895	1.76376	0.94541	1.80286	-1.67117	1.09714	1.26349	-0.640574	-0.685355	Genotype-temperature interaction
WBGene00026353	Protein-coding gene	5.46043	6.00063	6.47504	5.56163	6.7214	5.87251	5.79561	5.99177	6.08789	6.18744	6.06287	6.04156	6.02231	5.77897	4.79598	4.29016	3.73718	Genotype-temperature interaction
WBGene00026355	Protein-coding gene	-0.03142	-1.38307	-0.183175	-0.881316	-0.627325	-1.13871	-2.95593	-0.0305944	-0.877895	6.85238	7.00102	6.42	6.68018	6.39322	6.67116	6.87849	7.66867	Genotype difference only
WBGene00026361	Protein-coding gene	1.55354	-1.38307	1.40179	-0.881316	-0.627325	-1.13871	-0.634002	1.55437	-0.877895	0.38525	0.94541	1.15079	1.13618	2.31954	1.62606	1.68135	-0.685355	Genotype difference only
WBGene00026362	Pseudogene	8.04004	8.93547	7.61772	5.68854	4.23066	4.69418	4.3928	4.36172	2.58154	3.27278	4.11533	4.71847	1.78826	0.734573	1.62606	-0.640574	-0.685355	Additive genotype & temperature difference
WBGene00026363	Protein-coding gene	2.29051	2.36236	2.62418	0.703646	0.957638	2.03121	-1.34555	1.64748	0.707067	-1.93668	-1.86195	-0.0716051	-1.67117	-2.07278	-1.54387	-0.640574	0.314645	Genotype-temperature interaction
WBGene00026364	Protein-coding gene	3.54781	4.71342	3.40179	3.64225	3.14526	0.931676	5.12648	5.38894	5.31193	-1.93668	0.459983	-0.0716051	-0.0862104	0.734573	0.778062	-0.640574	-0.685355	Genotype-temperature interaction
WBGene00026366	Protein-coding gene	4.82656	6.29364	5.17438	3.30455	3.27957	3.79764	3.98658	4.9236	1.92946	1.97021	2.78191	2.844	0.650755	1.83411	1.62606	6.6537	6.7325	Genotype-temperature interaction
WBGene00026367	Protein-coding gene	-0.03142	1.04813	-0.183175	1.65474	-0.627325	0.618717	-2.95593	-0.0305944	-0.877895	-1.93668	-1.86195	0.0934541	-1.67117	-2.07278	-1.54387	-0.587135	0.314645	Genotype difference only
WBGene00026373	Protein-coding gene	5.43771	4.78847	6.56306	5.15924	5.13428	4.98516	3.35319	4.01623	4.20736	4.98219	4.20414	3.55289	5.76346	7.57288	7.60842	3.75174	4.35904	Genotype-temperature interaction
WBGene00026376	Protein-coding gene	3.6611	2.57293	-0.183175	3.39198	2.18003	3.90568	-0.166732	1.55437	-0.877895	1.22923	2.04495	1.26227	2.82468	2.17515	3.09999	1.73246	-0.685355	Temperature difference only
WBGene00026377	Protein-coding gene	2.29051	3.52382	2.40179	-0.881316	0.957638	1.18322	1.292	2.29133	0.707067	1.23325	2.04495	2.15079	-0.671173	-2.07278	-0.543866	0.944389	-0.685355	Temperature difference only
WBGene00026379	Protein-coding gene	2.29051	1.9351	1.40179	0.703646	-0.627325	0.44625	-2.95593	-0.0305944	-0.877895	0.38525	-0.276983	-1.65657	0.650755	-2.07278	0.0450167	-0.640574	-0.685355	Temperature difference only
WBGene00026383	Protein-coding gene	1.55354	0.938856	2.62418	3.20615	3.46014	3.50514	1.13153	1.55437	2.29203	3.10772	2.53037	2.98729	2.85239	3.35348	1.26349	-0.640574	0.899607	Genotype-temperature interaction
WBGene00026384	Protein-coding gene	6.41152	5.62816	6.35598	6.83978	6.8073	7.46491	4.6514	4.61326	3.029	7.21053	7.54107	7.76339	8.77488	7.99196	7.94196	3.88299	4.06953	Additive genotype & temperature difference
WBGene00026386	Protein-coding gene	4.72458	4.76668	5.37141	5.86015	6.33846	5.16507	6.10206	5.69897	6.08891	4.33011	4.02153	4.71847	5.5285	4.43789	3.94799	3.05987	3.22154	Genotype-temperature interaction
WBGene00026387	Protein-coding gene	4.14991	3.49779	5.24309	4.85221	5.82035	3.71927	5.47638	5.0138	5.18819	4.00098	3.70674	3.11498	4.83662	3.41907	3.5253	1.99686	2.24599	Genotype-temperature interaction
WBGene00026388	Protein-coding gene	4.21651	4.39829	5.17438	5.56444	6.16836	4.83857	6.35013	5.94669	5.73724	4.85774	4.4779	4.22608	5.82867	3.94959	3.50053	3.88299	3.83821	Temperature difference only
WBGene00026389	Protein-coding gene	5.58329	5.41134	5.64971	5.7186	6.88838	5.68147	6.22646	6.07793	6.28198	5.37621	5.29793	5.46237	5.89107	5.36185	4.33878	4.56888	4.8065	No significant difference
WBGene00026390	Protein-coding gene	6.8634	6.13263	7.26804	6.5699	7.45482	7.75307	4.32019	4.49297	5.38889	5.1614	5.48678	5.33338	4.55765	5.06677	4.68495	4.11462	3.9585	Additive genotype & temperature difference
WBGene00026391	Protein-coding gene	1.55354	0.938856	2.62418	0.703646	1.6946	1.18322	-1.37097	-0.0305944	0.707067	1.76376	1.83849	1.80286	1.13618	1.62766	0.456134	-0.640574	-0.685355	No significant difference
WBGene00026392	Protein-coding gene	9.18533	6.81168	7.82245	9.64705	9.14251	9.51682	5.61772	5.69733	6.24105	3.10772	3.49561	3.62883	4.16172	4.43501	3.94799	1.68135	3.01508	Additive genotype & temperature difference
WBGene00026393	Protein-coding gene	1.55354	3.47491	2.98675	1.92604	-0.627325	0.44625	-1.37097	1.55437	1.44403	0.870677	-0.276983	0.66536	0.650755	-0.48782	-1.54387	-0.640574	-0.685355	Temperature difference only
WBGene00026394	Protein-coding gene	1.55354	2.41365	-0.183175	0.662138	0.957638	1.66864	2.17862	3.0283	-0.877895	1.50768	-0.276983	0.275414	-1.67117	-0.48782	0.0410964	1.63252	-0.685355	No significant difference
WBGene00026397	Protein-coding gene	4.3609	4.43284	4.20914	4.52993	5.87694	4.03121	5.09285	5.0138	4.61952	5.37621	5.10604	4.68802	5.27619	4.2016	3.75835	2.16678	2.77408	Genotype-temperature interaction
WBGene00026398	Protein-coding gene	4.56344	4.36894	4.44965	4.2484	3.62228	4.74011	4.65153	3.88402	2.99097	2.70891	3.69418	2.07317	2.57675	2.19952	2.70569	1.69741	2.81714	Genotype difference only
WBGene00026399	Protein-coding gene	2.06912	3.05329	0.150552	2.19771	1.62548	1.10127	2.55651	2.02003	2.39254	0.661565	1.07665	1.01695	-1.12638	0.908439	0.812571	5.03404	4.56414	Genotype-temperature interaction
WBGene00026402	Protein-coding gene	2.99075	3.66348	3.64512	3.61651	3.07312	2.67933	3.79337	3.81071	3.09758	3.61314	3.2518	3.42647	3.80939	3.09222	2.83619	3.4693	2.71793	No significant difference
WBGene00026403	Protein-coding gene	2.29051	1.42428	2.98675	2.28861	2.18003	1.18322	1.292	3.13933	2.58154	1.52275	0.94541	2.4309	2.02927	2.57107	0.778062	-0.640574	1.63657	No significant difference
WBGene00026404	Protein-coding gene	4.61244	4.59421	4.77102	3.511	5.60149	4.07074	4.70941	5.25481	4.25139	4.53906	4.61379	4.61022	5.38411	4.03574	4.01072	2.16678	3.56257	No significant difference
WBGene00026405	Protein-coding gene	2.29051	3.47491	4.06475	3.87357	3.76499	3.38485	3.93889	4.05687	3.76596	3.42087	2.66162	3.62883	4.70387	2.45078	2.70406	0.944389	0.899607	Genotype-temperature interaction
WBGene00026406	Protein-coding gene	2.77593	0.938856	-0.183175	3.02557	2.18003	1.18322	1.56763	2.77676	3.20957	2.9213	2.99604	2.73575	3.37322	0.734573	2.36302	5.29016	5.79038	Genotype-temperature interaction
WBGene00026407	Protein-coding gene	4.05604	4.04319	4.77102	3.511	2.83211	3.38485	3.88956	4.21733	3.64567	6.79464	6.79983	7.43354	7.08037	5.76642	6.39277	7.09414	7.60466	Genotype difference only
WBGene00026408	Protein-coding gene	4.87719	5.70923	5.79427	5.28388	5.60168	5.01103	5.71406	5.59529	5.07737	5.94107	5.80146	5.76713	6.18094	5.37898	5.1297	4.7299	4.9006	No significant difference
WBGene00026409	Protein-coding gene	4.72347	4.84575	5.71503	5.09596	4.92726	4.45567	5.38971	5.92057	5.0678	5.33945	5.31796	4.71847	5.64171	4.83842	4.89908	3.05987	3.56257	Genotype-temperature interaction
WBGene00026410	Protein-coding gene	1.55354	2.86486	2.13875	2.58629	-0.511847	2.03121	1.57632	1.55437	2.29203	2.81821	1.59749	1.80286	1.53046	0.249146	0.0410964	1.2339	-0.685355	No significant difference
WBGene00026411	Protein-coding gene	4.72347	4.80675	4.86122	5.49372	6.6488	5.20114	5.93585	6.07793	5.31193	5.26299	4.79627	5.05768	5.89107	5.16562	4.96393	3.05987	3.56257	Genotype-temperature interaction
WBGene00026412	Protein-coding gene	4.05604	3.90233	5.24309	4.61054	5.25532	3.81548	5.23883	5.32696	4.67669	3.42087	2.99604	2.4309	3.68638	2.57107	2.70406	2.16678	2.48457	Genotype difference only
WBGene00026413	Protein-coding gene	3.42801	2.52382	3.27626	3.02557	3.07312	3.50514	3.81005	3.76736	3.51442	3.27278	3.09225	2.98729	4.43735	2.68211	2.70406	0.944389	2.122	Genotype-temperature interaction
WBGene00026416	Protein-coding gene	5.58329	5.38511	6.12061	6.15211	6.11414	5.60275	5.71295	5.75077	4.61396	4.66324	4.8523	4.78638	5.65974	5.04616	5.27631	4.64483	4.17263	No significant difference
WBGene00026417	Protein-coding gene	2.79301	-1.35301	0.172253	1.01792	1.6946	1.38212	-0.624363	-0.0305944	-0.0584675	1.52275	0.459983	1.80286	2.1097	1.8797	2.84845	3.1772	-0.685355	No significant difference
WBGene00026418	Protein-coding gene	5.94586	6.52967	5.96657	3.36661	1.6946	2.76818	3.92658	3.66985	5.8672	5.97621	4.06879	5.37686	2.02927	2.88141	3.50053	4.00328	5.28382	Temperature difference only
WBGene00026419	Protein-coding gene	5.47819	4.46065	6.10559	6.0965	6.27769	5.72471	5.89347	5.85269	5.89102	4.50452	4.87952	4.64721	5.81264	4.78548	4.36494	0.944389	-0.685355	Genotype-temperature interaction
WBGene00026420	Protein-coding gene	6.30843	3.82638	5.59906	6.97043	6.33881	6.94399	3.39807	2.77676	1.97166	6.50211	5.97726	6.06453	6.65526	6.47801	6.30788	2.81886	3.01508	Temperature difference only
WBGene00026424	Protein-coding gene	2.29051	0.938856	2.13875	2.57812	3.27957	2.32072	0.744509	2.29133	-0.877895	2.09307	1.05366	1.64109	-0.0862104	0.812082	0.0410964	-0.640574	-0.685355	Additive genotype & temperature difference
WBGene00026425	Protein-coding gene	2.29051	1.42428	2.98675	2.69437	3.46014	3.6772	3.27657	3.13933	1.92946	4.47271	4.40484	4.68328	5.14901	5.10713	5.08549	5.14079	5.65449	Genotype difference only
WBGene00026426	Protein-coding gene	2.89072	2.83194	3.34352	3.18509	4.39147	2.67473	1.61637	2.29133	1.44403	5.45134	5.44588	5.74954	5.41098	5.45145	4.94617	4.41752	2.77408	Additive genotype & temperature difference
WBGene00026429	Protein-coding gene	2.77593	4.34485	5.54475	6.0135	5.78207	4.53371	5.91751	6.19822	5.56505	5.00584	4.70791	4.22608	5.24769	3.9517	4.01072	3.88299	4.8065	Temperature difference only
WBGene00026430	Protein-coding gene	-0.03142	0.631381	2.16444	1.70328	1.74256	1.42678	1.77039	2.5528	1.09674	0.38525	1.36833	1.28215	0.0600865	-2.07278	0.778062	-0.640574	-0.685355	Genotype difference only
WBGene00026432	Protein-coding gene	2.29051	1.42428	4.06475	3.64225	4.41707	3.38485	3.19382	3.13933	2.29203	3.42087	3.86598	2.98729	3.28302	3.0565	2.5436	0.944389	0.899607	Genotype-temperature interaction
WBGene00026433	Protein-coding gene	2.79792	2.07636	3.12188	2.44061	1.6946	0.827051	1.16035	-0.0305944	-0.877895	2.81821	2.13805	2.43339	2.85239	2.01468	2.16101	3.27005	3.22154	Genotype-temperature interaction
WBGene00026434	Protein-coding gene	4.82656	5.12472	4.94611	3.97666	4.98739	3.81548	3.81225	3.8763	3.98009	4.8835	4.581	4.22608	4.83662	3.94959	3.58542	2.16678	0.899607	No significant difference
WBGene00026435	Protein-coding gene	4.49214	3.74621	4.57171	4.90004	4.32687	3.81548	2.97481	3.13933	3.87699	3.48959	3.89154	3.66586	2.51016	2.17515	3.17495	3.60735	3.40211	Genotype difference only
WBGene00026436	Protein-coding gene	1.55354	2.31737	2.14629	1.92604	1.6946	1.18322	1.13153	2.29133	0.707067	1.76376	1.30798	1.80286	-0.0862104	0.249146	0.0410964	0.944389	2.122	No significant difference
WBGene00026437	Protein-coding gene	3.13851	2.07636	3.72372	4.40409	4.98739	3.50514	4.246	4.49297	4.67669	3.01752	3.34751	2.86699	4.16172	2.45078	2.5436	2.16678	1.63657	Genotype-temperature interaction
WBGene00026442	Protein-coding gene	2.29051	3.74621	4.77102	4.16308	4.65808	3.61617	4.63653	4.72429	3.20957	4.08569	3.49561	3.62883	4.30611	3.0565	3.09999	1.68135	0.899607	Genotype-temperature interaction
WBGene00026443	Protein-coding gene	4.72347	4.04319	5.10223	4.90004	4.50196	4.58921	4.98071	4.05687	3.87699	3.84468	3.91941	4.22608	4.00125	3.54193	3.31411	3.44689	2.48457	No significant difference
WBGene00026444	Protein-coding gene	4.95357	5.58271	6.19365	5.7522	6.75638	6.05273	6.65516	7.08835	6.41673	6.07902	5.83618	6.06749	6.671	5.80517	5.46269	3.60735	2.24356	Genotype-temperature interaction
WBGene00026445	Protein-coding gene	7.76948	8.02844	7.39425	8.47404	8.30045	8.02368	8.56616	8.68708	7.56919	5.64075	5.78911	6.09163	10.4991	6.24463	6.63106	10.9174	11.1566	Genotype-temperature interaction
WBGene00026446	Protein-coding gene	5.58329	3.26078	4.46068	5.00133	4.12756	5.6557	1.292	1.55437	0.707067	3.27278	4.16042	4.07135	1.78826	2.97161	2.5436	5.24207	5.38073	Genotype-temperature interaction
WBGene00026447	Protein-coding gene	5.73235	3.74621	5.48925	5.7769	6.05918	6.0412	2.08846	-0.0305944	1.44403	2.70718	2.22552	2.73575	3.53828	2.88141	2.15657	-0.640574	0.899607	Additive genotype & temperature difference
WBGene00026451	Protein-coding gene	2.77737	3.3832	2.46666	2.82184	2.20776	2.32486	-1.18487	-0.0305944	-0.812777	2.74756	2.42477	2.50382	3.08369	2.30428	2.60269	1.20219	-0.41583	Temperature difference only
WBGene00026453	Protein-coding gene	6.15857	5.05236	5.9826	6.54159	6.13501	7.16657	4.29111	4.2342	5.32297	9.64028	9.43325	8.87579	10.9899	10.9796	10.9179	11.4916	11.6686	Genotype-temperature interaction
WBGene00026454	Protein-coding gene	3.13851	3.37182	3.90429	4.7358	4.79994	5.01161	2.00408	2.77676	1.44403	4.25414	3.63097	4.45298	4.2117	3.60457	3.81478	4.17306	3.02735	Genotype-temperature interaction
WBGene00026455	Protein-coding gene	4.61244	5.35839	5.48925	4.40409	5.71253	4.69418	5.27769	5.32696	5.18819	4.21307	4.40484	4.17632	4.73822	4.07697	3.50053	3.09967	3.98707	No significant difference
WBGene00026457	Protein-coding gene	6.16374	4.46492	3.4841	0.703646	4.01962	1.18322	2.82075	2.90801	2.70707	1.23325	0.479092	0.66536	1.49875	1.39466	1.27436	-0.640574	-0.685355	Genotype-temperature interaction
WBGene00026458	Protein-coding gene	4.72484	3.57307	4.46068	4.90099	5.4812	4.4612	5.2666	5.80459	5.30593	4.29453	4.16345	4.27572	5.29622	4.26855	4.01145	2.81886	2.78115	Genotype-temperature interaction
WBGene00026459	Protein-coding gene	2.77593	3.14476	2.98675	0.703646	-0.627325	-1.07	3.38695	4.21733	2.82466	1.54563	2.66162	2.25032	-1.67117	-2.07278	0.79142	1.19753	3.31078	Temperature difference only
WBGene00026461	Protein-coding gene	2.77593	3.47491	3.51726	2.28861	0.957638	1.18322	1.292	2.77676	0.707067	2.70718	2.89294	2.59136	-1.67117	0.734573	2.15657	-0.640574	-0.685355	No significant difference
WBGene00026462	Protein-coding gene	1.55354	0.20189	-0.183175	-0.881316	-0.627325	-1.13871	-1.37097	-0.0305944	-0.877895	-0.260375	-1.23952	-1.65657	0.752039	0.502761	0.360274	-0.422809	0.0150844	No significant difference
WBGene00026464	Protein-coding gene	2.77593	2.86486	1.40179	0.703646	-0.627325	-1.13871	1.68793	2.29133	2.29203	1.76376	1.30798	2.4309	-1.67117	-2.07278	-1.54387	2.16678	-0.685355	Temperature difference only
WBGene00026465	Protein-coding gene	1.55354	-1.38307	1.40179	-0.881316	-0.627325	0.44625	-2.95593	-0.0305944	-0.877895	-0.351715	-1.86195	-0.0716051	-0.0862104	-2.07278	-1.54387	0.944389	-0.685355	No significant difference
WBGene00026472	Protein-coding gene	1.55354	0.938856	2.13875	-0.881316	-0.627325	-1.13871	-0.634002	-0.0305944	-0.877895	0.38525	-0.276983	1.15079	1.13618	-2.07278	-1.54387	3.26632	3.40211	Genotype-temperature interaction
WBGene00026473	Protein-coding gene	1.55354	0.938856	2.98675	0.703646	1.78449	-1.13871	-1.03954	-0.0305944	-0.877895	-0.351715	-1.17007	1.66536	-1.50125	-2.07278	0.0410964	0.944389	-0.685355	No significant difference
WBGene00026477	Protein-coding gene	6.013	6.25511	6.66857	5.56163	6.63006	6.29592	5.78022	5.58412	5.53195	5.72866	5.2361	5.39871	5.56872	4.43501	4.60588	3.6595	3.56257	Genotype difference only
WBGene00026479	Protein-coding gene	5.09786	5.58271	5.48925	4.54495	5.60149	4.21884	5.25839	4.82739	4.79453	3.67803	3.42346	3.38783	3.61423	2.68211	2.15657	1.68135	3.01508	Genotype difference only
WBGene00026480	Protein-coding gene	5.64101	5.51175	5.83919	5.86015	6.36136	5.70678	6.24129	5.25481	5.86357	3.89621	3.49561	3.38783	4.89868	3.21262	3.50053	3.60735	2.122	Genotype difference only
WBGene00026481	Protein-coding gene	3.13851	2.86486	2.13875	2.81912	3.89624	3.38485	3.34785	4.36172	2.58154	1.76376	2.78191	2.04387	3.53828	2.45078	1.26349	0.944389	1.63657	No significant difference
WBGene00026482	Protein-coding gene	-0.00197619	0.20189	1.40179	0.703646	0.957638	1.66864	-1.21982	-0.0305944	-0.877895	-0.351715	-0.276983	1.15079	1.13933	-0.482685	0.0410964	0.944389	-0.685355	No significant difference
WBGene00026483	Protein-coding gene	2.29051	0.938856	1.40179	2.57812	0.957638	3.10921	0.505495	1.55437	0.707067	2.45564	2.99604	2.25032	2.41629	2.7852	1.26349	-0.640574	-0.685355	No significant difference
WBGene00026484	Protein-coding gene	3.45284	3.59738	3.0471	3.89779	2.94241	3.60893	2.20922	-0.0305944	2.32659	3.19353	2.78871	3.39034	3.84115	3.07818	2.70758	4.28287	4.9749	Genotype-temperature interaction
WBGene00026488	Protein-coding gene	1.96858	2.07972	2.14303	2.29244	-0.627325	1.18772	0.976285	1.96941	0.708363	1.23325	1.48935	-0.0716051	0.991792	1.42364	2.45165	1.36977	0.899607	No significant difference
WBGene00026492	Protein-coding gene	6.0771	5.55944	6.19186	5.74804	6.70359	5.95932	5.74797	6.23619	5.94228	6.23825	6.20952	6.16998	6.30037	5.80373	5.11435	3.44689	3.70696	Genotype-temperature interaction
WBGene00026493	Protein-coding gene	3.87547	1.49794	2.81682	3.02557	3.07312	3.58531	-2.68668	0.886943	-0.877895	6.9672	6.77306	7.03343	6.25364	6.09212	6.03356	6.78957	6.4954	Genotype-temperature interaction
WBGene00026494	Protein-coding gene	4.70589	4.6783	5.12169	3.85679	4.35367	4.88311	4.17346	3.22327	2.98159	8.96596	8.38653	8.76721	7.19411	6.37522	6.69368	9.16643	8.98781	Genotype-temperature interaction
WBGene00026495	Protein-coding gene	6.51652	7.55479	6.80166	5.97841	4.76265	5.91117	6.07254	6.0274	5.43614	6.76773	6.92786	6.97823	6.08578	5.40452	5.86893	4.38549	3.30803	Genotype-temperature interaction
WBGene00026496	Protein-coding gene	2.9752	-1.38307	-0.183175	-0.881316	-0.627325	-1.13871	1.3211	-0.0305944	3.34068	9.82894	9.39776	9.28328	8.50272	9.61896	10.6023	5.42889	7.47149	Genotype-temperature interaction
WBGene00026497	Protein-coding gene	10.743	9.37559	10.9228	11.599	11.1531	11.2793	10.5472	9.98897	11.985	11.9277	12.0823	11.7359	12.6782	12.7631	12.3713	10.1106	10.1464	Genotype-temperature interaction
WBGene00026500	Protein-coding gene	1.55354	1.42428	-0.183175	0.703646	-0.627325	1.66864	-0.148576	-0.0305944	0.707067	-1.93668	-1.86195	-0.0716051	-1.67117	-2.07278	-1.54387	-0.640574	-0.685355	Genotype difference only
WBGene00026501	Protein-coding gene	2.77593	2.52382	3.27626	2.28861	0.957638	-1.13871	1.90205	2.77676	1.44403	0.38525	0.94541	2.04387	-0.0862104	-2.07278	-1.54387	-0.640574	-0.685355	No significant difference
WBGene00026502	Protein-coding gene	11.7047	9.55023	11.356	12.4591	12.1451	12.2867	11.7626	11.9309	13.3203	11.2496	11.4523	10.7815	12.3664	12.4665	12.1628	9.55696	10.1034	Genotype-temperature interaction
WBGene00026504	Protein-coding gene	4.72347	4.42428	4.34039	3.76254	4.37268	3.90568	4.16301	5.05687	3.58154	4.19261	3.89294	4.12479	4.08371	2.62766	2.0411	2.16678	3.48457	No significant difference
WBGene00026506	Protein-coding gene	4.61244	3.97448	4.20914	3.76254	4.23066	4.35314	3.81225	4.21733	4.54837	4.43836	4.20414	3.83529	3.53828	3.76011	3.58542	0.944389	0.899607	Genotype-temperature interaction
WBGene00026507	Protein-coding gene	1.55354	0.20189	1.40179	1.44061	1.6946	2.03121	1.13153	-0.0305944	2.29203	2.15079	2.89294	2.59136	2.41629	2.31954	2.5436	4.00328	3.01508	No significant difference
WBGene00026508	Protein-coding gene	7.90522	7.96344	7.94095	6.93247	8.01292	6.7861	7.37611	7.62046	6.68435	7.35004	7.04795	6.90185	7.3814	6.855	5.92374	5.98878	5.72404	No significant difference
WBGene00026509	Protein-coding gene	2.77593	2.52382	3.90429	3.64225	4.79894	3.90568	4.26324	4.9236	3.51442	1.76376	1.59749	-0.0716051	3.28302	3.13667	2.5436	1.68135	1.63657	No significant difference
WBGene00026510	Protein-coding gene	7.09647	6.57324	7.69578	7.94138	8.12352	7.71135	7.73435	7.63955	7.1881	6.82155	6.77105	6.90177	7.51122	6.26261	5.65581	2.52935	3.70696	Genotype-temperature interaction
WBGene00026511	Protein-coding gene	4.82656	4.44982	4.86122	3.511	4.92726	3.61617	4.9207	4.36172	4.33156	4.29214	3.49561	3.29763	4.55914	3.21508	3.09999	3.05987	3.01508	No significant difference
WBGene00026512	Protein-coding gene	5.99095	6.05156	6.47504	5.98905	6.8073	5.8038	6.51371	6.50856	6.11079	5.16135	5.12674	5.11162	6.03619	5.18461	4.72292	4.00328	2.122	Genotype-temperature interaction
WBGene00026513	Protein-coding gene	4.3609	5.41134	5.37141	5.3475	5.34996	4.53371	5.67706	5.52399	5.46195	4.47271	4.2878	4.27417	4.16172	4.03574	4.38687	2.81886	2.77408	Genotype-temperature interaction
WBGene00026514	Protein-coding gene	4.3609	3.14049	3.27626	3.97666	4.86453	3.10921	4.44495	4.72429	4.33156	3.79124	3.56432	4.07135	4.25956	4.37016	3.09999	0.944389	0.899607	Genotype-temperature interaction
WBGene00026515	Protein-coding gene	3.13851	2.70439	3.27626	3.511	4.86453	2.76818	3.96293	4.05687	3.98009	3.79124	3.86598	3.29763	4.80456	3.70858	3.41033	1.68135	0.899607	Genotype-temperature interaction
WBGene00026516	Protein-coding gene	3.13851	3.14049	3.51726	2.81912	3.27957	2.94875	4.00985	4.36172	4.61396	3.27278	3.18245	3.47272	3.08371	2.31954	1.62606	2.16678	3.22154	No significant difference
WBGene00026517	Protein-coding gene	1.55354	0.938856	1.40179	0.703646	1.6946	1.18322	0.95096	1.55437	1.44403	2.15079	-0.276983	2.04387	0.650755	1.09714	1.26349	-0.640574	-0.685355	No significant difference
WBGene00026520	Protein-coding gene	2.47866	3.37182	2.13875	2.28861	0.957638	2.03121	0.230413	-0.0305944	1.44403	-0.351715	-1.86195	0.66536	-1.67117	-2.07278	-1.54387	1.68135	1.63657	Genotype-temperature interaction
WBGene00026521	Protein-coding gene	-0.03142	2.18696	-0.183175	1.2972	-0.627325	-1.13871	-2.95593	-0.0305944	-0.14093	-0.316526	1.09159	-1.65657	0.653781	0.429718	-1.54387	-0.640574	-0.422321	No significant difference
WBGene00026522	Protein-coding gene	2.29051	3.37182	4.06475	1.44061	2.5426	2.03121	2.53592	3.66985	1.44403	2.31125	2.89294	2.98729	2.02927	0.734573	1.91557	3.05987	3.22154	No significant difference
WBGene00026523	Protein-coding gene	4.00899	5.15258	4.06475	1.44061	-0.627325	1.66864	3.5198	3.66985	2.58154	2.17757	3.09225	2.74878	1.80431	1.83411	1.93278	3.05987	2.122	Genotype-temperature interaction
WBGene00026525	Protein-coding gene	2.77593	3.37182	3.90429	4.40409	4.50196	3.38485	4.60631	5.17886	4.40751	4.21307	4.581	4.40952	4.89868	3.65514	2.36302	3.05987	3.9585	No significant difference
WBGene00026526	Protein-coding gene	1.55354	3.37182	2.13875	0.703646	3.07312	2.32072	2.40162	2.29133	2.82254	1.23325	0.459983	1.15079	2.57675	0.249146	1.91557	2.52935	1.63657	No significant difference
WBGene00026527	Protein-coding gene	5.52317	5.46242	6.22622	5.30851	6.49162	5.30423	5.65509	5.58412	4.61396	5.90253	5.65375	5.77806	6.31182	5.29354	4.60588	3.05987	3.40211	Genotype-temperature interaction
WBGene00026535	Protein-coding gene	1.55354	1.42428	1.40179	-0.881316	1.6946	1.18322	0.213995	1.55437	-0.877895	1.23325	2.22552	2.25032	-1.67117	1.62766	0.0410964	3.60735	2.77408	Genotype-temperature interaction
WBGene00026536	Protein-coding gene	1.55354	-1.38307	1.40179	2.57812	2.18003	2.03121	-0.634002	-0.0305944	1.44403	-1.93668	-1.86195	-1.65657	-1.67117	-2.07278	-1.54387	-0.640574	-0.685355	Additive genotype & temperature difference
WBGene00026538	Protein-coding gene	1.55354	2.31737	2.62418	0.703646	1.6946	1.18322	1.68793	1.55437	2.29203	2.81821	1.83849	2.73575	2.41629	2.45078	1.26349	-0.640574	-0.685355	Genotype-temperature interaction
WBGene00026539	Protein-coding gene	5.25398	5.79684	5.59818	4.47624	6.26749	5.16507	6.19127	6.41235	5.96759	5.28249	4.2878	5.05768	5.86021	5.04616	3.94799	3.26632	3.70696	Genotype-temperature interaction
WBGene00026541	Protein-coding gene	4.3609	5.09266	4.86122	4.69935	5.0451	4.08368	5.31553	5.52399	3.98009	5.41205	5.46897	4.61022	5.17432	4.80251	4.23749	4.54925	3.40211	No significant difference
WBGene00026542	Protein-coding gene	3.13851	4.04319	5.02628	4.07288	4.12756	3.99057	3.75832	2.77676	3.029	3.79124	2.78191	3.62883	4.21147	2.68211	2.84845	2.16678	2.122	No significant difference
WBGene00026544	Protein-coding gene	2.77593	1.78685	-0.183175	0.703646	-0.627325	0.44625	-1.37097	1.55437	0.707067	0.38525	1.30798	-0.0716051	-0.0862104	-0.48782	0.0410964	-0.640574	3.01508	No significant difference
WBGene00026549	Protein-coding gene	2.29051	1.46292	3.27912	1.92604	2.18003	2.32072	-2.95593	-0.0305944	-0.877895	1.52841	1.91064	2.04861	1.13618	0.249146	1.91683	0.944389	-0.685355	Temperature difference only
WBGene00026551	Protein-coding gene	3.66902	4.23164	4.34039	4.54495	4.32687	4.28755	5.22894	4.21733	4.0763	3.34872	3.56432	2.86699	4.55765	3.35348	3.31411	3.26632	3.01508	No significant difference
WBGene00026554	Protein-coding gene	4.72347	4.42428	4.34039	3.76254	4.37268	3.90568	4.16301	5.05687	3.58154	4.19261	3.89294	4.12479	4.08371	2.62766	2.0411	2.16678	3.48457	No significant difference
WBGene00026556	Protein-coding gene	6.03467	6.29641	6.12061	6.17397	6.77355	6.1922	7.13021	7.20781	7.08211	5.85122	5.78911	6.11822	6.69077	5.47411	5.30162	4.64483	4.60005	Genotype-temperature interaction
WBGene00026557	Protein-coding gene	3.66902	3.57112	4.77102	5.93886	5.97259	4.79202	5.60249	5.99177	5.69196	4.95814	4.93247	5.02993	5.09701	4.58543	3.58542	0.944389	2.77408	Genotype-temperature interaction
WBGene00026558	Protein-coding gene	2.29051	0.938856	1.40179	0.703646	-0.627325	-1.13871	-1.37097	-0.0305944	-0.877895	0.870677	0.94541	2.04387	1.13618	1.09714	0.0410964	1.68135	1.63657	Temperature difference only
WBGene00026560	Protein-coding gene	6.50774	6.67762	6.91486	6.35709	7.53758	6.67507	7.39611	7.43701	6.74416	7.60442	7.78011	7.77597	7.34285	6.73135	6.68975	4.97414	4.98707	Genotype-temperature interaction
WBGene00026561	Protein-coding gene	3.13851	3.37182	3.90429	3.87357	4.79894	4.476	4.84497	4.61326	4.61396	4.60248	4.64585	4.61022	5.62345	5.10713	4.38687	2.52935	1.63657	Genotype-temperature interaction
WBGene00026562	Protein-coding gene	2.77593	2.86486	2.62418	3.20615	3.46014	3.71927	4.54392	3.8763	3.20957	2.31125	1.83849	2.59136	3.45811	2.68211	0.778062	2.16678	-0.685355	No significant difference
WBGene00026563	Protein-coding gene	3.66902	1.42428	4.57171	3.20615	5.4812	4.07074	1.43639	1.55437	2.29203	5.91507	6.15486	6.14433	7.1394	6.7442	6.86128	3.05987	3.83821	Additive genotype & temperature difference
WBGene00026564	Protein-coding gene	2.29051	4.59421	4.64971	3.02557	2.5426	3.98023	4.09935	4.3016	3.76596	2.98859	3.09225	2.73575	2.23572	1.09714	2.5436	1.68135	3.56257	No significant difference
WBGene00026565	Protein-coding gene	3.59307	3.66661	4.75019	3.67765	3.07312	4.53685	2.72456	3.05687	2.36157	3.42087	2.46478	3.77493	1.65403	2.48385	0.958634	2.02239	0.162642	Genotype difference only
WBGene00026566	Protein-coding gene	3.58329	3.3815	4.43573	3.16308	4.21817	3.05111	3.14701	3.66985	3.37003	4.16836	3.87588	3.55606	2.85239	2.43275	2.5436	-0.640574	0.899607	Genotype-temperature interaction
WBGene00026567	Protein-coding gene	5.01297	5.43711	5.17438	5.62648	6.33846	5.09011	5.8738	4.9236	5.00475	4.69268	4.51309	4.88259	5.46838	4.7474	4.68495	3.75174	4.26884	No significant difference
WBGene00026568	Protein-coding gene	7.69176	7.63447	6.9465	6.978	6.48455	6.38849	4.06822	3.79906	4.47877	5.11122	5.20836	5.09394	5.67618	5.50169	5.17334	5.91746	5.44018	Genotype-temperature interaction
WBGene00026570	Protein-coding gene	4.49214	5.60561	5.64971	4.95157	5.94253	5.49064	5.72003	5.39567	5.56505	5.49795	5.39544	5.63805	5.5285	4.64146	5.11435	4.00328	3.70696	Genotype-temperature interaction
WBGene00026571	Protein-coding gene	5.46043	4.68302	6.12061	5.65784	5.4812	5.54779	4.78924	4.36172	4.33156	4.69268	5.14928	5.5033	5.79643	4.61372	4.68495	6.22979	5.72404	Genotype-temperature interaction
WBGene00026572	Protein-coding gene	6.71936	6.47455	5.95235	6.04611	6.12329	5.64582	5.22779	4.6747	4.46167	5.80562	5.91052	5.73594	5.95646	5.042	5.4006	6.40796	6.20946	Genotype-temperature interaction
WBGene00026573	Protein-coding gene	4.49214	4.17152	6.00665	5.22721	5.63946	4.74393	5.07198	4.72429	4.33156	5.00584	4.70791	4.53326	5.01533	4.55657	3.74154	2.52935	1.63657	Genotype-temperature interaction
WBGene00026574	Protein-coding gene	3.13851	0.949911	3.81682	0.703646	2.83211	2.56173	1.79896	2.77676	2.58154	2.15079	2.22552	3.38783	2.02927	1.38665	1.91557	1.68135	2.48457	No significant difference
WBGene00026575	Protein-coding gene	5.09786	4.28935	4.58258	3.87934	4.6206	5.20824	4.188	3.15383	4.73681	4.0406	4.4779	4.53326	3.75509	3.91464	4.23749	3.09123	4.5241	No significant difference
WBGene00026576	Protein-coding gene	1.55354	1.78685	2.13875	1.44061	1.6946	1.18322	-1.37097	-0.0305944	-0.877895	3.61791	3.91941	3.7697	2.57675	2.7852	3.21102	1.68135	2.122	Additive genotype & temperature difference
WBGene00026577	Protein-coding gene	6.44431	6.26798	6.93577	6.66558	6.53255	6.42353	6.56959	6.68365	6.62195	5.68537	5.85915	5.87481	6.25364	5.3281	5.61601	0.944389	3.22154	Genotype-temperature interaction
WBGene00026578	Protein-coding gene	3.18812	4.24796	3.72372	2.29036	-0.449317	1.2049	3.18529	3.44099	2.31551	2.19261	3.13655	3.46466	2.89849	3.35348	2.17723	3.90496	3.8015	Genotype-temperature interaction
WBGene00026579	Protein-coding gene	2.77593	3.00925	3.27626	3.28861	3.76499	2.76818	3.69273	4.21733	3.87699	2.06332	2.581	3.25032	3.11808	2.80522	1.26349	3.08189	2.122	No significant difference
WBGene00026580	Protein-coding gene	5.97438	5.52382	7.02758	7.35907	7.8765	6.4625	7.50401	7.60897	6.90609	5.91456	5.10384	5.82725	7.24471	5.80373	5.08549	3.05987	3.22154	Genotype-temperature interaction
WBGene00026581	Protein-coding gene	3.13851	4.17152	4.20914	4.95157	5.5625	4.14669	4.98071	5.0138	4.40751	5.1186	5.45094	5.37686	5.31751	4.893	4.60588	3.88299	4.06953	Genotype-temperature interaction
WBGene00026582	Protein-coding gene	1.55354	-1.38307	-0.183175	0.703646	0.957638	0.44625	0.213995	-0.0305944	-0.877895	0.870677	1.59749	-1.65657	1.49875	-2.07278	-1.54387	0.944389	-0.685355	No significant difference
WBGene00026583	Protein-coding gene	4.05604	4.39829	4.06475	5.14105	3.07312	3.2536	1.99827	1.55437	-0.877895	4.93369	4.87952	5.48298	3.68638	4.26707	4.75991	5.38179	5.14753	Genotype-temperature interaction
WBGene00026584	Protein-coding gene	1.55354	2.31737	2.62418	1.92604	0.957638	1.18322	2.65878	1.55437	0.707067	0.870677	-1.86195	1.51336	0.650755	0.734573	0.778062	1.68135	0.899607	No significant difference
WBGene00026585	Protein-coding gene	4.3609	4.04319	4.46068	4.40409	5.1006	4.41588	4.6215	5.32696	5.00475	4.60248	3.86598	3.09832	4.43735	3.59964	2.84845	0.944389	1.63657	Genotype-temperature interaction
WBGene00026588	Protein-coding gene	2.29051	-1.38307	1.40179	-0.881316	0.957638	0.725632	-1.13393	1.1918	-0.877895	2.15079	3.26743	2.25032	3.37322	3.76011	4.07084	0.944389	1.64137	Genotype difference only
WBGene00026589	Protein-coding gene	6.71005	6.26798	7.11145	6.79816	7.42252	6.49791	6.91289	6.62762	6.08789	6.03487	6.0609	6.02291	7.15219	5.95512	5.76902	5.03185	3.9585	No significant difference
WBGene00026592	Protein-coding gene	2.29051	2.31737	2.62418	-0.881316	-0.627325	1.18322	2.25352	3.8763	1.92946	2.15079	1.83849	2.04387	1.13618	0.734573	-1.54387	2.16678	2.77408	Temperature difference only
WBGene00026593	Protein-coding gene	2.29051	2.86486	2.62418	3.20615	4.73023	2.32072	3.23389	3.8763	3.029	4.0406	4.11533	3.38783	4.05675	2.88141	2.70406	-0.640574	-0.685355	Genotype-temperature interaction
WBGene00026595	Protein-coding gene	1.56242	3.00925	3.27883	2.28861	2.83211	0.44625	2.08846	2.29133	1.44403	0.870677	1.6553	1.51336	2.23572	0.734573	0.778062	3.05987	3.01508	No significant difference
WBGene00026596	Protein-coding gene	5.80147	5.48729	6.66232	5.93886	7.16058	6.13741	6.80063	6.65591	6.28198	7.17446	6.99292	6.96914	7.1069	6.01998	5.44482	3.75174	3.01508	Genotype-temperature interaction
WBGene00026597	Protein-coding gene	2.29051	2.52382	2.98675	2.28861	1.6946	2.94875	3.23389	3.66985	2.82254	4.08569	3.86598	3.70098	3.61423	3.13667	3.31411	1.68135	2.122	Genotype-temperature interaction
WBGene00026598	Protein-coding gene	2.77593	2.52382	3.90429	2.81912	2.5426	1.66864	3.41911	2.77676	3.76596	1.52275	2.04495	1.15079	2.57675	1.62766	1.62606	1.68135	1.63657	No significant difference
WBGene00026599	Protein-coding gene	2.77593	2.70439	2.62418	2.28861	1.6946	0.44625	3.34785	3.8763	3.51442	1.23325	1.59749	2.4309	-1.67117	0.249146	0.0410964	0.944389	-0.685355	Additive genotype & temperature difference
WBGene00026600	Protein-coding gene	5.74994	5.60561	6.32462	5.68854	6.75638	5.33702	6.64584	6.88827	6.32178	5.90253	5.55591	5.79464	6.90247	5.3281	5.05605	2.52935	-0.685355	Genotype-temperature interaction
WBGene00026601	Protein-coding gene	6.56849	6.64483	6.637	6.69611	7.56743	6.37699	7.21023	7.08835	6.41673	6.45993	6.40952	6.44672	7.74034	5.93284	5.55417	4.00328	3.70696	Genotype-temperature interaction
WBGene00026602	Protein-coding gene	4.72347	4.99197	5.17438	3.64225	5.25532	4.21884	4.89582	5.25481	4.67669	4.95814	4.70791	5.11162	5.19919	4.82204	4.56466	1.68135	2.48457	Genotype-temperature interaction
WBGene00026604	Protein-coding gene	3.87547	4.34485	4.94611	5.30851	5.67646	4.41588	5.47452	5.39567	5.27185	4.29214	4.4779	4.40952	5.5285	3.80986	3.81369	2.52935	2.122	Genotype-temperature interaction
WBGene00026605	Protein-coding gene	4.3609	3.97448	3.90429	3.511	4.32687	3.50514	4.57545	3.66985	3.64567	3.01752	1.59749	3.38783	4.00125	1.09714	1.26349	0.944389	0.899607	Genotype difference only
WBGene00026606	Protein-coding gene	4.61244	5.08647	5.73919	6.91958	7.46136	6.01823	7.60796	7.48511	6.29695	5.61633	5.82621	6.0014	6.81667	5.43974	4.79598	2.16678	2.122	Genotype-temperature interaction
WBGene00026607	Protein-coding gene	3.87547	3.77333	3.75727	3.64225	4.53367	4.0833	4.46973	4.06549	4.07763	3.87598	3.12736	3.34499	4.05675	3.43194	3.66559	3.26632	3.40211	No significant difference
WBGene00026608	Protein-coding gene	4.3609	3.82638	5.64971	5.30851	5.20557	4.28755	5.06088	5.09869	4.25139	5.56317	5.17148	4.94335	5.71253	4.52713	4.07084	2.52935	1.63657	Genotype-temperature interaction
WBGene00026609	Protein-coding gene	2.78475	3.01493	4.94611	3.20615	3.76499	3.50514	3.09878	2.77676	1.92946	4.08569	4.581	4.01586	4.73822	4.07697	4.4785	3.44689	2.122	No significant difference
WBGene00026610	Protein-coding gene	3.87547	4.10878	4.57171	2.81912	4.58213	4.14669	4.84497	5.09869	4.90346	4.33011	4.16042	5.05768	5.27134	4.66868	3.8824	1.68135	3.40211	Genotype-temperature interaction
WBGene00026611	Protein-coding gene	4.21651	4.28935	4.77102	4.95157	5.63946	4.21884	5.11553	4.9236	4.73681	4.29214	4.70791	4.27417	5.29461	3.70858	3.21102	1.68135	1.63657	Genotype-temperature interaction
WBGene00026612	Protein-coding gene	0.553543	1.60361	-0.183175	-0.881316	-0.627325	-0.62414	1.05007	-0.0305944	2.29203	-0.351715	-0.276983	-0.0716051	-1.67117	-1.1797	-1.54387	0.944389	-0.685355	No significant difference
WBGene00026613	Protein-coding gene	1.55354	0.938856	-0.183175	-0.881316	0.957638	0.44625	1.79896	1.55437	2.82254	0.38525	2.04495	2.04387	0.650755	0.734573	0.778062	-0.640574	0.899607	No significant difference
WBGene00026614	Protein-coding gene	2.76916	4.09244	2.98675	1.92604	1.81845	2.56422	2.83142	3.25798	2.10329	3.98756	3.8949	4.11933	3.04451	1.80108	2.29906	5.64185	6.42454	Genotype-temperature interaction
WBGene00026616	Protein-coding gene	3.41714	4.18436	3.72372	4.07288	3.02803	3.61794	1.73696	2.29133	0.707067	1.97021	1.15436	0.916899	0.650755	0.65262	0.778062	3.48412	3.44988	Genotype-temperature interaction
WBGene00026618	Protein-coding gene	4.3609	4.34485	4.57171	4.07288	5.34996	3.99057	5.42345	5.0138	5.27185	3.67803	4.0207	3.89802	5.12324	4.26707	3.8824	2.16678	2.48457	Genotype-temperature interaction
WBGene00026619	Protein-coding gene	3.66902	3.37182	4.34039	3.02557	3.42579	3.09224	2.53592	2.29133	2.58154	4.21187	3.26734	3.37986	2.85239	3.54193	1.62606	0.944389	1.63657	No significant difference
WBGene00026620	Protein-coding gene	5.94586	5.46242	5.7941	5.22721	5.43876	4.79202	5.80229	5.46126	5.66126	5.8771	5.71548	5.92086	6.19301	4.9825	4.64596	4.40382	2.48457	Genotype-temperature interaction
WBGene00026621	Protein-coding gene	3.66902	3.90233	4.94611	4.07288	4.86453	3.50514	5.82208	5.46126	4.67669	4.3671	4.06879	4.12479	5.34005	4.03574	2.84845	4.00328	4.44393	No significant difference
WBGene00026622	Protein-coding gene	1.55936	3.17059	0.34734	0.703646	0.957638	0.449751	0.95096	-0.0305944	1.92946	0.38525	0.46349	0.66536	0.650755	0.734573	1.26349	3.05987	-0.685355	No significant difference
WBGene00026623	Protein-coding gene	3.13851	3.97448	5.02628	4.67327	5.0451	4.21884	1.29224	-0.0305944	1.44403	1.52275	3.09225	3.47272	2.57675	1.62766	2.15657	2.81886	0.899607	Genotype-temperature interaction
WBGene00026625	Protein-coding gene	2.29051	0.938856	-0.183175	0.703646	-0.627325	-1.13871	-2.95593	-0.0305944	-0.877895	-0.351715	-1.86195	-0.0716051	-0.0862104	-0.48782	-1.54387	-0.640574	0.899607	No significant difference
WBGene00026626	Protein-coding gene	3.13851	3.14049	3.51726	1.44061	2.83211	2.03121	2.25352	2.29133	2.82254	7.60442	6.94219	7.25931	5.29461	6.39074	7.31722	7.50408	8.45675	Genotype difference only
WBGene00026627	Protein-coding gene	2.77593	3.14049	3.72372	3.511	4.98739	4.07074	3.41911	4.05687	3.37003	3.73575	3.86598	3.7697	4.11019	3.0565	2.84845	2.16678	2.122	No significant difference
WBGene00026628	Protein-coding gene	2.29051	2.70439	2.98675	3.36661	3.6206	3.50514	4.07749	3.8763	3.37003	3.42087	2.89294	3.29763	3.82068	2.45078	1.62606	2.16678	-0.685355	Genotype-temperature interaction
WBGene00026629	Protein-coding gene	3.80988	2.182	3.51726	4.24797	5.25532	4.74393	5.49115	4.72429	4.90346	3.01752	1.83849	2.86699	4.92874	3.01468	3.94799	-0.640574	-0.685355	Genotype-temperature interaction
WBGene00026631	Protein-coding gene	2.77593	2.86486	2.13875	1.44061	0.957638	1.18322	2.32947	2.77676	-0.877895	2.31125	2.99604	3.09832	2.72114	1.83411	1.26349	-0.640574	0.899607	No significant difference
WBGene00026632	Protein-coding gene	1.55354	4.54767	2.13875	2.57812	2.5426	1.18322	3.73057	4.21733	3.37003	2.45564	3.09225	2.86699	2.72114	2.01468	1.62606	1.68135	0.899607	No significant difference
WBGene00026633	Protein-coding gene	3.42801	5.35466	4.06475	3.64225	2.5426	1.66864	-2.89916	1.55437	-0.877895	5.4301	4.33076	5.1893	4.7734	4.33687	5.11573	4.4052	4.74091	Genotype-temperature interaction
WBGene00026635	Protein-coding gene	1.55354	1.42428	-0.183175	0.703646	1.6946	-1.13871	3.23389	4.49297	2.58154	-0.351715	-1.86195	0.66536	-0.0862104	-0.48782	-1.54387	-0.640574	-0.685355	Temperature difference only
WBGene00026636	Protein-coding gene	2.29051	0.938856	2.98675	2.57812	2.18003	-1.13871	2.53592	3.66985	2.58154	-1.93668	0.459983	0.66536	-1.67117	-2.07278	-1.54387	-0.640574	-0.685355	Genotype difference only
WBGene00026638	Protein-coding gene	1.65664	-1.38307	1.40179	-0.881316	-0.627325	-1.13871	-1.35878	-0.0217435	-0.877895	-0.351715	-0.276983	-1.65657	0.650755	1.62766	0.778062	-0.640574	1.63657	No significant difference
WBGene00026640	Protein-coding gene	7.47939	8.19518	7.49927	5.95063	6.27471	5.44772	5.73111	6.21206	5.59114	7.1242	6.92953	7.54844	6.29273	5.27913	4.67498	6.33082	5.23431	Temperature difference only
WBGene00026641	Protein-coding gene	5.39484	4.99197	5.74756	5.04942	6.05918	4.88365	5.91751	5.69733	5.09938	5.46497	5.00842	5.35466	6.28883	4.84608	5.02599	3.75174	3.56257	Genotype-temperature interaction
WBGene00026643	Protein-coding gene	5.99095	7.03056	5.30868	6.37607	5.15404	6.00084	5.11553	5.75077	4.95499	-1.93668	-1.86195	1.80286	-1.67117	-2.07278	1.26349	-0.640574	0.899607	Genotype difference only
WBGene00026644	Protein-coding gene	2.29051	2.38861	1.40179	-0.382635	1.6946	-0.138713	1.21792	2.77676	-0.877895	1.5163	0.459983	-1.65657	-1.08621	-0.48782	-1.54387	2.55188	-0.685355	No significant difference
WBGene00026646	Protein-coding gene	5.25398	4.28935	4.86122	5.80518	6.4061	5.57553	6.23636	6.30926	5.49714	4.95814	4.40484	5.11162	6.16803	5.25813	4.38687	2.52935	1.63657	Genotype-temperature interaction
WBGene00026648	Protein-coding gene	4.21651	2.86486	4.67481	4.90004	5.34996	5.01103	3.70228	4.05687	3.87699	5.64075	5.33773	5.11162	5.34005	6.35767	6.4045	6.74313	7.14119	Genotype-temperature interaction
WBGene00026649	Protein-coding gene	4.61244	3.74621	5.24309	5.65784	5.91183	5.20114	6.20646	5.69733	5.80861	3.99406	4.44184	3.55289	5.14901	4.30226	3.41033	3.05987	3.70696	Genotype-temperature interaction
WBGene00026650	Protein-coding gene	5.99095	6.8215	7.26804	6.61853	8.25837	6.17417	7.61107	7.6905	6.81559	6.87389	6.55168	6.71412	7.30897	6.31524	5.82246	4.31362	4.35904	Genotype-temperature interaction
[truncated: 12,333 more rows]
